# Supplementary material for: Intra-tumor Genetic Heterogeneity and Mortality in Head and Neck Cancer: Analysis of Data from The Cancer Genome Atlas
Source: PLoS Med. 2015 Feb 10;12(2):e1001786. doi: 10.1371/journal.pmed.1001786 (PMC4323109; doi:10.1371/journal.pmed.1001786)
Supplement: S1 Data — Data downloaded in tabular form from TCGA on October 8, 2013, then transferred to. xls spreadsheets. A key to TCGA institutions contributing patient data and tumor samples is also provided. (XLS) [file pmed.1001786.s001.xls]

## Sheet: clinical_cqcf_hnsc
bcr_patient_barcode	consent_or_death_status	country	days_to_death	diagnosis_subtype	frozen_specimen_anatomic_site	histological_type	history_of_neoadjuvant_treatment	history_of_prior_malignancy	normal_tissue_anatomic_site	normal_tissue_proximity	other_anatomic_site	other_anatomic_site_normal_tissue	prior_dx	tumor_type	days_to_consent
TCGA-BA-4077	Deceased	[Not Available]	1134	[Not Available]	Tongue, Base of tongue	Head and Neck Squamous Cell Carcinoma	Yes, Radiation Prior to Resection	[Not Available]	[Not Available]	[Not Available]	[Not Available]	[Not Available]	[Not Available]	Primary
TCGA-F7-8298	Consented	Russia	null	[Not Available]	Larynx	Head and Neck Squamous Cell Carcinoma	No	No	[Not Available]	[Not Available]	[Not Available]	[Not Available]	[Not Available]	Primary	-1
TCGA-F7-A61V	Consented	United States	null	[Not Available]	[Not Available]	Head and Neck Squamous Cell Carcinoma	No	No	[Not Available]	[Not Available]	[Not Available]	[Not Available]	[Not Available]	Primary	36
TCGA-CV-6436	Consented	United States	null	[Not Available]	Tongue	Head and Neck Squamous Cell Carcinoma	No	No	Tongue	Distal (>2cm)	[Not Available]	[Not Available]	[Not Available]	Primary	-27
TCGA-CV-6938	Deceased	United States	143	[Not Available]	Oral Cavity	Head and Neck Squamous Cell Carcinoma	No	No	Oral Cavity	[Not Available]	[Not Available]	[Not Available]	[Not Available]	Primary	null
TCGA-C9-A47Z	Consented	Vietnam	null	[Not Available]	Tongue	Head and Neck Squamous Cell Carcinoma	No	No	[Not Available]	[Not Available]	[Not Available]	[Not Available]	[Not Available]	Primary	5
TCGA-C9-A480	Consented	Vietnam	null	[Not Available]	Tongue	Head and Neck Squamous Cell Carcinoma	No	No	[Not Available]	[Not Available]	[Not Available]	[Not Available]	[Not Available]	Primary	4
TCGA-F7-A624	Consented	Russia	null	[Not Available]	Buccal mucosa	Head and Neck Squamous Cell Carcinoma	No	No	[Not Available]	[Not Available]	[Not Available]	[Not Available]	[Not Available]	Primary	-1
TCGA-IQ-A61K	Consented	United States	null	[Not Available]	Tongue	Head and Neck Squamous Cell Carcinoma	No	No	[Not Available]	[Not Available]	[Not Available]	[Not Available]	[Not Available]	Primary	55
TCGA-BA-A6DF	Consented	United States	null	[Not Available]	Floor of Mouth	Head and Neck Squamous Cell Carcinoma	No	No	[Not Available]	[Not Available]	[Not Available]	[Not Available]	[Not Available]	Primary	-5
TCGA-IQ-A61G	Consented	United States	null	[Not Available]	Floor of Mouth	Head and Neck Squamous Cell Carcinoma	No	No	[Not Available]	[Not Available]	[Not Available]	[Not Available]	[Not Available]	Primary	33
TCGA-BA-A6DB	Consented	United States	null	[Not Available]	Tongue	Head and Neck Squamous Cell Carcinoma	No	No	[Not Available]	[Not Available]	[Not Available]	[Not Available]	[Not Available]	Primary	14
TCGA-IQ-A61H	Consented	United States	null	[Not Available]	Tongue	Head and Neck Squamous Cell Carcinoma	No	No	[Not Available]	[Not Available]	[Not Available]	[Not Available]	[Not Available]	Primary	51
TCGA-IQ-A61E	Consented	United States	null	[Not Available]	Tongue	Head and Neck Squamous Cell Carcinoma	No	No	[Not Available]	[Not Available]	[Not Available]	[Not Available]	[Not Available]	Primary	78
TCGA-IQ-A61J	Consented	United States	null	[Not Available]	Tongue	Head and Neck Squamous Cell Carcinoma	No	No	[Not Available]	[Not Available]	[Not Available]	[Not Available]	[Not Available]	Primary	6
TCGA-KU-A66S	Consented	United States	null	[Not Available]	Larynx	Head and Neck Squamous Cell Carcinoma Basaloid Type	No	No	Larynx	Distal (>2cm)	[Not Available]	[Not Available]	[Not Available]	Primary	14
TCGA-BA-A6DA	Consented	United States	null	[Not Available]	Larynx	Head and Neck Squamous Cell Carcinoma	No	No	[Not Available]	[Not Available]	[Not Available]	[Not Available]	[Not Available]	Primary	21
TCGA-BA-6870	Deceased	United States	450	[Not Available]	Larynx	Head and Neck Squamous Cell Carcinoma	No	No	[Not Available]	[Not Available]	[Not Available]	[Not Available]	[Not Available]	Primary	null
TCGA-CV-6951	Deceased	United States	914	[Not Available]	Tongue	Head and Neck Squamous Cell Carcinoma	No	No	Tongue	[Not Available]	[Not Available]	[Not Available]	[Not Available]	Primary	null
TCGA-CR-6481	Consented	United States	null	[Not Available]	Tonsil	Head and Neck Squamous Cell Carcinoma	No	No	[Not Available]	[Not Available]	[Not Available]	[Not Available]	[Not Available]	Primary	0
TCGA-BA-6871	Consented	United States	null	[Not Available]	Tongue, Base of tongue	Head and Neck Squamous Cell Carcinoma	No	Yes, History of Prior Malignancy	[Not Available]	[Not Available]	[Not Available]	[Not Available]	[Not Available]	Primary	0
TCGA-CR-6473	Consented	United States	null	[Not Available]	Hypopharynx	Head and Neck Squamous Cell Carcinoma	No	No	[Not Available]	[Not Available]	[Not Available]	[Not Available]	[Not Available]	Primary	-4
TCGA-CR-6471	Consented	United States	null	[Not Available]	Oral Cavity	Head and Neck Squamous Cell Carcinoma	No	No	[Not Available]	[Not Available]	[Not Available]	[Not Available]	[Not Available]	Primary	0
TCGA-BA-6873	Consented	United States	null	[Not Available]	Tongue	Head and Neck Squamous Cell Carcinoma	No	No	[Not Available]	[Not Available]	[Not Available]	[Not Available]	[Not Available]	Primary	15
TCGA-CR-6474	Consented	United States	null	[Not Available]	Larynx	Head and Neck Squamous Cell Carcinoma	No	No	[Not Available]	[Not Available]	[Not Available]	[Not Available]	[Not Available]	Primary	-11
TCGA-CR-6482	Consented	United States	null	[Not Available]	Tonsil	Head and Neck Squamous Cell Carcinoma	No	No	[Not Available]	[Not Available]	[Not Available]	[Not Available]	[Not Available]	Primary	-4
TCGA-BA-A6D8	Consented	United States	null	[Not Available]	Floor of Mouth	Head and Neck Squamous Cell Carcinoma	No	No	[Not Available]	[Not Available]	[Not Available]	[Not Available]	[Not Available]	Primary	43
TCGA-CN-5373	Consented	[Not Available]	null	[Not Available]	Floor of Mouth	Head and Neck Squamous Cell Carcinoma	No	[Not Available]	[Not Available]	[Not Available]	[Not Available]	[Not Available]	[Not Available]	Primary	0
TCGA-CN-5363	Deceased	[Not Available]	252	[Not Available]	Larynx	Head and Neck Squamous Cell Carcinoma	No	[Not Available]	[Not Available]	[Not Available]	[Not Available]	[Not Available]	[Not Available]	Primary	null
TCGA-CN-4731	Consented	[Not Available]	null	[Not Available]	Buccal mucosa	Head and Neck Squamous Cell Carcinoma	No	[Not Available]	Oral Cavity	[Not Available]	[Not Available]	[Not Available]	[Not Available]	Primary	67
TCGA-CN-5360	Consented	[Not Available]	null	[Not Available]	Larynx	Head and Neck Squamous Cell Carcinoma	No	[Not Available]	[Not Available]	[Not Available]	[Not Available]	[Not Available]	[Not Available]	Primary	-22
TCGA-CV-5444	Consented	[Not Available]	null	[Not Available]	Larynx	Head and Neck Squamous Cell Carcinoma	No	[Not Available]	Larynx	[Not Available]	[Not Available]	[Not Available]	[Not Available]	Primary	-30
TCGA-CV-5441	Consented	[Not Available]	null	[Not Available]	Larynx	Head and Neck Squamous Cell Carcinoma	No	[Not Available]	Larynx	[Not Available]	[Not Available]	[Not Available]	[Not Available]	Primary	0
TCGA-CV-5440	Consented	[Not Available]	null	[Not Available]	Larynx	Head and Neck Squamous Cell Carcinoma	No	[Not Available]	Larynx	[Not Available]	[Not Available]	[Not Available]	[Not Available]	Primary	0
TCGA-CR-5249	Consented	[Not Available]	null	[Not Available]	Tonsil	Head and Neck Squamous Cell Carcinoma	No	[Not Available]	[Not Available]	[Not Available]	[Not Available]	[Not Available]	[Not Available]	Primary	-23
TCGA-CV-5436	Consented	[Not Available]	null	[Not Available]	Floor of Mouth	Head and Neck Squamous Cell Carcinoma	No	[Not Available]	Floor of Mouth	[Not Available]	[Not Available]	[Not Available]	[Not Available]	Primary	0
TCGA-CV-5431	Consented	[Not Available]	null	[Not Available]	Larynx	Head and Neck Squamous Cell Carcinoma	No	[Not Available]	Larynx	[Not Available]	[Not Available]	[Not Available]	[Not Available]	Primary	0
TCGA-CV-7438	Deceased	United States	194	[Not Available]	Tongue	Head and Neck Squamous Cell Carcinoma	No	No	Tongue	Distal (>2cm)	[Not Available]	[Not Available]	[Not Available]	Primary	null
TCGA-CR-7383	Consented	United States	null	[Not Available]	Tonsil	Head and Neck Squamous Cell Carcinoma	No	No	[Not Available]	[Not Available]	[Not Available]	[Not Available]	[Not Available]	Primary	-1
TCGA-CV-6952	Deceased	United States	185	[Not Available]	Tongue	Head and Neck Squamous Cell Carcinoma	No	No	Tongue	[Not Available]	[Not Available]	[Not Available]	[Not Available]	Primary	null
TCGA-CV-6936	Deceased	United States	166	[Not Available]	Floor of Mouth	Head and Neck Squamous Cell Carcinoma	No	No	Floor of Mouth	[Not Available]	[Not Available]	[Not Available]	[Not Available]	Primary	null
TCGA-CV-6940	Deceased	United States	804	[Not Available]	Buccal mucosa	Head and Neck Squamous Cell Carcinoma	No	No	[Not Available]	[Not Available]	[Not Available]	[Not Available]	[Not Available]	Primary	null
TCGA-CV-6945	Deceased	United States	366	[Not Available]	Tongue	Head and Neck Squamous Cell Carcinoma	No	No	[Not Available]	[Not Available]	[Not Available]	[Not Available]	[Not Available]	Primary	null
TCGA-CR-6491	Consented	United States	null	[Not Available]	Floor of Mouth	Head and Neck Squamous Cell Carcinoma	No	No	[Not Available]	[Not Available]	[Not Available]	[Not Available]	[Not Available]	Primary	58
TCGA-CQ-5333	Deceased	Canada	341	[Not Available]	Tongue	Head and Neck Squamous Cell Carcinoma	No	[Not Available]	[Not Available]	[Not Available]	[Not Available]	[Not Available]	[Not Available]	Primary	null
TCGA-CR-7370	Consented	United States	null	[Not Available]	Larynx	Head and Neck Squamous Cell Carcinoma	No	No	[Not Available]	[Not Available]	[Not Available]	[Not Available]	[Not Available]	Primary	-4
TCGA-CV-6962	Deceased	United States	126	[Not Available]	Larynx	Head and Neck Squamous Cell Carcinoma	No	No	Larynx	[Not Available]	[Not Available]	[Not Available]	[Not Available]	Primary	null
TCGA-CV-6943	Deceased	United States	602	[Not Available]	Tongue, Base of tongue	Head and Neck Squamous Cell Carcinoma	No	No	Tongue, Base of tongue	[Not Available]	[Not Available]	[Not Available]	[Not Available]	Primary	null
TCGA-CR-6477	Consented	United States	null	[Not Available]	Tongue, Base of tongue	Head and Neck Squamous Cell Carcinoma	No	No	[Not Available]	[Not Available]	[Not Available]	[Not Available]	[Not Available]	Primary	-6
TCGA-CN-5355	Consented	[Not Available]	null	[Not Available]	Larynx	Head and Neck Squamous Cell Carcinoma	No	[Not Available]	[Not Available]	[Not Available]	[Not Available]	[Not Available]	[Not Available]	Primary	25
TCGA-CN-4729	Consented	[Not Available]	null	[Not Available]	Oral Cavity	Head and Neck Squamous Cell Carcinoma	No	[Not Available]	[Not Available]	[Not Available]	[Not Available]	[Not Available]	[Not Available]	Primary	34
TCGA-CN-5367	Deceased	[Not Available]	352	[Not Available]	Tongue	Head and Neck Squamous Cell Carcinoma	No	[Not Available]	[Not Available]	[Not Available]	[Not Available]	[Not Available]	[Not Available]	Primary	null
TCGA-CN-5356	Consented	[Not Available]	null	[Not Available]	Larynx	Head and Neck Squamous Cell Carcinoma	No	[Not Available]	[Not Available]	[Not Available]	[Not Available]	[Not Available]	[Not Available]	Primary	24
TCGA-CN-4730	Consented	[Not Available]	null	[Not Available]	Floor of Mouth	Head and Neck Squamous Cell Carcinoma	No	[Not Available]	[Not Available]	[Not Available]	[Not Available]	[Not Available]	[Not Available]	Primary	18
TCGA-CV-7097	Deceased	United States	385	[Not Available]	Oral Cavity	Head and Neck Squamous Cell Carcinoma	No	No	Oral Cavity	Distal (>2cm)	[Not Available]	[Not Available]	[Not Available]	Primary	null
TCGA-CV-7248	Deceased	United States	520	[Not Available]	Larynx	Head and Neck Squamous Cell Carcinoma	No	No	Larynx	Distal (>2cm)	[Not Available]	[Not Available]	[Not Available]	Primary	null
TCGA-CV-7101	Deceased	United States	159	[Not Available]	Larynx	Head and Neck Squamous Cell Carcinoma	No	No	Larynx	Distal (>2cm)	[Not Available]	[Not Available]	[Not Available]	Primary	null
TCGA-CV-7238	Consented	United States	null	[Not Available]	Tongue	Head and Neck Squamous Cell Carcinoma	No	No	Tongue	Distal (>2cm)	[Not Available]	[Not Available]	[Not Available]	Primary	17
TCGA-CV-6956	Deceased	United States	217	[Not Available]	Tongue	Head and Neck Squamous Cell Carcinoma	No	No	Tongue	[Not Available]	[Not Available]	[Not Available]	[Not Available]	Primary	null
TCGA-CV-7102	Deceased	United States	56	[Not Available]	Floor of Mouth	Head and Neck Squamous Cell Carcinoma	No	No	Floor of Mouth	Distal (>2cm)	[Not Available]	[Not Available]	[Not Available]	Primary	null
TCGA-CV-7424	Deceased	United States	452	[Not Available]	Larynx	Head and Neck Squamous Cell Carcinoma	No	No	Larynx	Distal (>2cm)	[Not Available]	[Not Available]	[Not Available]	Primary	null
TCGA-CR-7377	Consented	United States	null	[Not Available]	Oral Cavity	Head and Neck Squamous Cell Carcinoma	No	No	[Not Available]	[Not Available]	[Not Available]	[Not Available]	[Not Available]	Primary	41
TCGA-CV-7425	Deceased	United States	1718	[Not Available]	Oral Cavity	Head and Neck Squamous Cell Carcinoma	No	No	Oral Cavity	Distal (>2cm)	[Not Available]	[Not Available]	[Not Available]	Primary	null
TCGA-CV-7427	Deceased	United States	4760	[Not Available]	Oral Cavity	Head and Neck Squamous Cell Carcinoma	No	No	[Not Available]	[Not Available]	[Not Available]	[Not Available]	[Not Available]	Primary	null
TCGA-CR-7399	Consented	United States	null	[Not Available]	Larynx	Head and Neck Squamous Cell Carcinoma	No	No	[Not Available]	[Not Available]	[Not Available]	[Not Available]	[Not Available]	Primary	28
TCGA-CR-7388	Consented	United States	null	[Not Available]	Larynx	Head and Neck Squamous Cell Carcinoma	No	No	[Not Available]	[Not Available]	[Not Available]	[Not Available]	[Not Available]	Primary	15
TCGA-BA-7269	Consented	United States	null	[Not Available]	Tongue	Head and Neck Squamous Cell Carcinoma	No	No	[Not Available]	[Not Available]	[Not Available]	[Not Available]	[Not Available]	Primary	26
TCGA-CV-7416	Deceased	United States	761	[Not Available]	Oral Cavity	Head and Neck Squamous Cell Carcinoma	Yes, Radiation Prior to Resection	No	Oral Cavity	Distal (>2cm)	[Not Available]	[Not Available]	[Not Available]	Primary	null
TCGA-CV-7415	Deceased	United States	695	[Not Available]	Larynx	Head and Neck Squamous Cell Carcinoma	No	No	[Not Available]	[Not Available]	[Not Available]	[Not Available]	[Not Available]	Primary	null
TCGA-CV-7422	Deceased	United States	1037	[Not Available]	Larynx	Head and Neck Squamous Cell Carcinoma	No	No	[Not Available]	[Not Available]	[Not Available]	[Not Available]	[Not Available]	Primary	null
TCGA-CR-5247	Consented	United States	null	[Not Available]	Tonsil	Head and Neck Squamous Cell Carcinoma	No	[Not Available]	[Not Available]	[Not Available]	[Not Available]	[Not Available]	[Not Available]	Primary	-25
TCGA-CV-7253	Deceased	United States	361	[Not Available]	Oral Cavity	Head and Neck Squamous Cell Carcinoma	No	No	[Not Available]	[Not Available]	[Not Available]	[Not Available]	[Not Available]	Primary	null
TCGA-CR-7373	Consented	United States	null	[Not Available]	Oral Cavity	Head and Neck Squamous Cell Carcinoma	No	No	[Not Available]	[Not Available]	[Not Available]	[Not Available]	[Not Available]	Primary	27
TCGA-CV-6960	Deceased	United States	861	[Not Available]	Oral Cavity	Head and Neck Squamous Cell Carcinoma	No	No	Oral Cavity	Distal (>2cm)	[Not Available]	[Not Available]	[Not Available]	Primary	null
TCGA-CX-7085	Consented	United States	null	[Not Available]	Tongue	Head and Neck Squamous Cell Carcinoma	No	No	[Not Available]	[Not Available]	[Not Available]	[Not Available]	[Not Available]	Primary	9
TCGA-CV-5435	Deceased	[Not Available]	null	[Not Available]	Larynx	Head and Neck Squamous Cell Carcinoma	No	[Not Available]	Larynx	[Not Available]	[Not Available]	[Not Available]	[Not Available]	Primary	[Completed]
TCGA-CN-6023	Consented	United States	null	[Not Available]	Larynx	Head and Neck Squamous Cell Carcinoma	No	Yes, History of Synchronous and or Bilateral Malignancy	[Not Available]	[Not Available]	[Not Available]	[Not Available]	[Not Available]	Primary	19
TCGA-F7-A50I	Consented	United States	null	[Not Available]	Larynx	Head and Neck Squamous Cell Carcinoma	No	No	[Not Available]	[Not Available]	[Not Available]	[Not Available]	[Not Available]	Primary	76
TCGA-CN-6021	Consented	United States	null	[Not Available]	Larynx	Head and Neck Squamous Cell Carcinoma	No	Yes, History of Synchronous and or Bilateral Malignancy	[Not Available]	[Not Available]	[Not Available]	[Not Available]	[Not Available]	Primary	-191
TCGA-CQ-5334	Deceased	Canada	128	[Not Available]	Buccal mucosa	Head and Neck Squamous Cell Carcinoma	No	[Not Available]	[Not Available]	[Not Available]	[Not Available]	[Not Available]	[Not Available]	Primary	null
TCGA-F7-A61W	Consented	Vietnam	null	[Not Available]	Tongue	Head and Neck Squamous Cell Carcinoma	No	No	[Not Available]	[Not Available]	[Not Available]	[Not Available]	[Not Available]	Primary	7
TCGA-CN-6016	Consented	United States	null	[Not Available]	Floor of Mouth	Head and Neck Squamous Cell Carcinoma	No	No	[Not Available]	[Not Available]	[Not Available]	[Not Available]	[Not Available]	Primary	13
TCGA-CV-5442	Consented	[Not Available]	null	[Not Available]	Hard Palate	Head and Neck Squamous Cell Carcinoma	No	[Not Available]	Hard Palate	[Not Available]	[Not Available]	[Not Available]	[Not Available]	Primary	0
TCGA-CV-5443	Consented	[Not Available]	null	[Not Available]	Larynx	Head and Neck Squamous Cell Carcinoma	No	[Not Available]	Larynx	[Not Available]	[Not Available]	[Not Available]	[Not Available]	Primary	0
TCGA-CV-7568	Deceased	United States	927	[Not Available]	Oral Cavity	Head and Neck Squamous Cell Carcinoma	Yes, Radiation Prior to Resection	No	[Not Available]	[Not Available]	[Not Available]	[Not Available]	[Not Available]	Primary	null
TCGA-CV-7429	Deceased	United States	106	[Not Available]	Oral Cavity	Head and Neck Squamous Cell Carcinoma	No	No	Oral Cavity	Distal (>2cm)	[Not Available]	[Not Available]	[Not Available]	Primary	null
TCGA-CV-7435	Consented	United States	null	[Not Available]	Oral Cavity	Head and Neck Squamous Cell Carcinoma	No	No	Oral Cavity	Distal (>2cm)	[Not Available]	[Not Available]	[Not Available]	Primary	-3
TCGA-CN-6989	Consented	United States	null	[Not Available]	Larynx	Head and Neck Squamous Cell Carcinoma	No	No	[Not Available]	[Not Available]	[Not Available]	[Not Available]	[Not Available]	Primary	3
TCGA-CV-6941	Deceased	United States	342	[Not Available]	Tongue	Head and Neck Squamous Cell Carcinoma	No	No	[Not Available]	[Not Available]	[Not Available]	[Not Available]	[Not Available]	Primary	null
TCGA-CR-6478	Consented	United States	null	[Not Available]	Tonsil	Head and Neck Squamous Cell Carcinoma	No	Yes, History of Synchronous and or Bilateral Malignancy	[Not Available]	[Not Available]	[Not Available]	[Not Available]	[Not Available]	Primary	28
TCGA-CN-5364	Deceased	[Not Available]	493	[Not Available]	Floor of Mouth	Head and Neck Squamous Cell Carcinoma	No	[Not Available]	[Not Available]	[Not Available]	[Not Available]	[Not Available]	[Not Available]	Primary	null
TCGA-CN-4722	Consented	[Not Available]	null	[Not Available]	Larynx	Head and Neck Squamous Cell Carcinoma	No	[Not Available]	[Not Available]	[Not Available]	[Not Available]	[Not Available]	[Not Available]	Primary	15
TCGA-CN-6998	Consented	United States	null	[Not Available]	Tongue	Head and Neck Squamous Cell Carcinoma	No	No	[Not Available]	[Not Available]	[Not Available]	[Not Available]	[Not Available]	Primary	0
TCGA-CR-7379	Consented	United States	null	[Not Available]	Oral Cavity	Head and Neck Squamous Cell Carcinoma	No	No	[Not Available]	[Not Available]	[Not Available]	[Not Available]	[Not Available]	Primary	24
TCGA-CV-7254	Deceased	United States	1459	[Not Available]	Oral Cavity	Head and Neck Squamous Cell Carcinoma	No	No	[Not Available]	[Not Available]	[Not Available]	[Not Available]	[Not Available]	Primary	null
TCGA-CR-7395	Consented	United States	null	[Not Available]	Oral Cavity	Head and Neck Squamous Cell Carcinoma	No	No	[Not Available]	[Not Available]	[Not Available]	[Not Available]	[Not Available]	Primary	41
TCGA-CN-6022	Consented	United States	null	[Not Available]	Larynx	Head and Neck Squamous Cell Carcinoma	No	Yes, History of Synchronous and or Bilateral Malignancy	[Not Available]	[Not Available]	[Not Available]	[Not Available]	[Not Available]	Primary	-2
TCGA-F7-A620	Consented	Ukraine	null	[Not Available]	[Not Available]	Head and Neck Squamous Cell Carcinoma	No	No	[Not Available]	[Not Available]	[Not Available]	[Not Available]	[Not Available]	Primary	11
TCGA-CV-5439	Deceased	[Not Available]	546	[Not Available]	Tongue, Base of tongue	Head and Neck Squamous Cell Carcinoma	No	[Not Available]	Tongue, Base of tongue	[Not Available]	[Not Available]	[Not Available]	[Not Available]	Primary	null
TCGA-CN-6013	Consented	United States	null	[Not Available]	Alveolar Ridge	Head and Neck Squamous Cell Carcinoma	No	No	[Not Available]	[Not Available]	[Not Available]	[Not Available]	[Not Available]	Primary	4
TCGA-CV-5434	Consented	[Not Available]	null	[Not Available]	Larynx	Head and Neck Squamous Cell Carcinoma	No	[Not Available]	Larynx	[Not Available]	[Not Available]	[Not Available]	[Not Available]	Primary	0
TCGA-CN-6018	Consented	United States	null	[Not Available]	Oral Cavity	Head and Neck Squamous Cell Carcinoma	No	No	[Not Available]	[Not Available]	[Not Available]	[Not Available]	[Not Available]	Primary	16
TCGA-DQ-7589	Consented	United States	null	[Not Available]	Larynx	Head and Neck Squamous Cell Carcinoma	No	Yes, History of Prior Malignancy	[Not Available]	[Not Available]	[Not Available]	[Not Available]	[Not Available]	Primary	133
TCGA-DQ-7594	Consented	United States	null	[Not Available]	Tongue, Base of tongue	Head and Neck Squamous Cell Carcinoma	No	No	[Not Available]	[Not Available]	[Not Available]	[Not Available]	[Not Available]	Primary	-8
TCGA-CV-7236	Consented	United States	null	[Not Available]	Tongue	Head and Neck Squamous Cell Carcinoma	No	No	[Not Available]	[Not Available]	[Not Available]	[Not Available]	[Not Available]	Primary	11
TCGA-CV-7235	Consented	United States	null	[Not Available]	Floor of Mouth	Head and Neck Squamous Cell Carcinoma	No	No	Floor of Mouth	Distal (>2cm)	[Not Available]	[Not Available]	[Not Available]	Primary	-10
TCGA-CR-7372	Consented	United States	null	[Not Available]	Tongue	Head and Neck Squamous Cell Carcinoma	No	No	[Not Available]	[Not Available]	[Not Available]	[Not Available]	[Not Available]	Primary	42
TCGA-CV-7255	Deceased	United States	64	[Not Available]	Tongue	Head and Neck Squamous Cell Carcinoma	No	No	Oral Cavity	Distal (>2cm)	[Not Available]	[Not Available]	[Not Available]	Primary	null
TCGA-CV-7418	Deceased	United States	789	[Not Available]	Larynx	Head and Neck Squamous Cell Carcinoma	No	No	Larynx	Distal (>2cm)	[Not Available]	[Not Available]	[Not Available]	Primary	null
TCGA-CR-7401	Consented	United States	null	[Not Available]	Tongue	Head and Neck Squamous Cell Carcinoma	No	No	[Not Available]	[Not Available]	[Not Available]	[Not Available]	[Not Available]	Primary	0
TCGA-CN-5370	Deceased	[Not Available]	259	[Not Available]	Tongue	Head and Neck Squamous Cell Carcinoma	No	[Not Available]	[Not Available]	[Not Available]	[Not Available]	[Not Available]	[Not Available]	Primary	null
TCGA-DQ-7591	Consented	United States	null	[Not Available]	Tongue, Base of tongue	Head and Neck Squamous Cell Carcinoma	No	No	[Not Available]	[Not Available]	[Not Available]	[Not Available]	[Not Available]	Primary	9
TCGA-CV-7407	Deceased	United States	1081	[Not Available]	Floor of Mouth	Head and Neck Squamous Cell Carcinoma	No	No	[Not Available]	[Not Available]	[Not Available]	[Not Available]	[Not Available]	Primary	null
TCGA-CR-7385	Consented	United States	null	[Not Available]	Tonsil	Head and Neck Squamous Cell Carcinoma	No	No	[Not Available]	[Not Available]	[Not Available]	[Not Available]	[Not Available]	Primary	30
TCGA-CV-7421	Deceased	United States	2	[Not Available]	Larynx	Head and Neck Squamous Cell Carcinoma	No	No	[Not Available]	[Not Available]	[Not Available]	[Not Available]	[Not Available]	Primary	null
TCGA-CR-7374	Consented	United States	null	[Not Available]	Larynx	Head and Neck Squamous Cell Carcinoma	No	No	[Not Available]	[Not Available]	[Not Available]	[Not Available]	[Not Available]	Primary	-3
TCGA-CV-5430	Consented	[Not Available]	null	[Not Available]	Larynx	Head and Neck Squamous Cell Carcinoma	No	[Not Available]	Larynx	[Not Available]	[Not Available]	[Not Available]	[Not Available]	Primary	-8
TCGA-CN-6024	Consented	United States	null	[Not Available]	Tongue	Head and Neck Squamous Cell Carcinoma	No	Yes, History of Synchronous and or Bilateral Malignancy	[Not Available]	[Not Available]	[Not Available]	[Not Available]	[Not Available]	Primary	6
TCGA-CQ-5325	Deceased	Canada	654	[Not Available]	Tongue	Head and Neck Squamous Cell Carcinoma	No	[Not Available]	[Not Available]	[Not Available]	[Not Available]	[Not Available]	[Not Available]	Primary	null
TCGA-D6-8568	Consented	Poland	null	[Not Available]	Larynx	Head and Neck Squamous Cell Carcinoma	No	No	[Not Available]	[Not Available]	[Not Available]	[Not Available]	[Not Available]	Primary	0
TCGA-BB-8601	Consented	United States	null	[Not Available]	Floor of Mouth	Head and Neck Squamous Cell Carcinoma	No	No	[Not Available]	[Not Available]	[Not Available]	[Not Available]	[Not Available]	Primary	0
TCGA-HD-8224	Consented	United States	null	[Not Available]	[Not Available]	Head and Neck Squamous Cell Carcinoma	No	No	[Not Available]	[Not Available]	[Not Available]	[Not Available]	[Not Available]	Primary	55
TCGA-CV-7430	Deceased	United States	495	[Not Available]	Larynx	Head and Neck Squamous Cell Carcinoma	No	No	Larynx	Distal (>2cm)	[Not Available]	[Not Available]	[Not Available]	Primary	null
TCGA-CR-7404	Consented	United States	null	[Not Available]	Tonsil	Head and Neck Squamous Cell Carcinoma	No	No	[Not Available]	[Not Available]	[Not Available]	[Not Available]	[Not Available]	Primary	-4
TCGA-CV-6934	Deceased	United States	65	[Not Available]	Tongue	Head and Neck Squamous Cell Carcinoma	No	No	Tongue	[Not Available]	[Not Available]	[Not Available]	[Not Available]	Primary	null
TCGA-CV-6953	Deceased	United States	1640	[Not Available]	Floor of Mouth	Head and Neck Squamous Cell Carcinoma	No	No	Floor of Mouth	[Not Available]	[Not Available]	[Not Available]	[Not Available]	Primary	null
TCGA-CV-6959	Deceased	United States	255	[Not Available]	Tongue	Head and Neck Squamous Cell Carcinoma	No	No	Tongue	[Not Available]	[Not Available]	[Not Available]	[Not Available]	Primary	null
TCGA-CV-6961	Deceased	United States	76	[Not Available]	Tongue	Head and Neck Squamous Cell Carcinoma	No	No	Tongue	Distal (>2cm)	[Not Available]	[Not Available]	[Not Available]	Primary	null
TCGA-CN-6996	Consented	United States	null	[Not Available]	Tongue	Head and Neck Squamous Cell Carcinoma	No	No	[Not Available]	[Not Available]	[Not Available]	[Not Available]	[Not Available]	Primary	13
TCGA-CV-6939	Deceased	United States	665	[Not Available]	Tongue	Head and Neck Squamous Cell Carcinoma	No	No	Tongue	[Not Available]	[Not Available]	[Not Available]	[Not Available]	Primary	null
TCGA-CN-6994	Consented	United States	null	[Not Available]	Oral Cavity	Head and Neck Squamous Cell Carcinoma	No	No	[Not Available]	[Not Available]	[Not Available]	[Not Available]	[Not Available]	Primary	8
TCGA-CR-6484	Consented	United States	null	[Not Available]	Oral Cavity	Head and Neck Squamous Cell Carcinoma	No	No	[Not Available]	[Not Available]	[Not Available]	[Not Available]	[Not Available]	Primary	25
TCGA-BA-6869	Consented	United States	null	[Not Available]	Larynx	Head and Neck Squamous Cell Carcinoma	No	No	[Not Available]	[Not Available]	[Not Available]	[Not Available]	[Not Available]	Primary	40
TCGA-CN-4726	Consented	[Not Available]	null	[Not Available]	Buccal mucosa	Head and Neck Squamous Cell Carcinoma	No	[Not Available]	[Not Available]	[Not Available]	[Not Available]	[Not Available]	[Not Available]	Primary	14
TCGA-BA-4075	Deceased	[Not Available]	283	[Not Available]	Tongue	Head and Neck Squamous Cell Carcinoma	Yes, Radiation Prior to Resection	[Not Available]	[Not Available]	[Not Available]	[Not Available]	[Not Available]	[Not Available]	Primary	null
TCGA-BA-5559	Consented	[Not Available]	null	[Not Available]	Tonsil	Head and Neck Squamous Cell Carcinoma	[Not Available]	[Not Available]	[Not Available]	[Not Available]	[Not Available]	[Not Available]	[Not Available]	Primary	27
TCGA-BA-5555	Consented	[Not Available]	null	[Not Available]	Larynx	Head and Neck Squamous Cell Carcinoma	No	[Not Available]	[Not Available]	[Not Available]	[Not Available]	[Not Available]	[Not Available]	Primary	9
TCGA-CN-5358	Consented	[Not Available]	null	[Not Available]	Floor of Mouth	Head and Neck Squamous Cell Carcinoma	No	[Not Available]	[Not Available]	[Not Available]	[Not Available]	[Not Available]	[Not Available]	Primary	6
TCGA-BA-5556	Consented	[Not Available]	null	[Not Available]	Floor of Mouth	Head and Neck Squamous Cell Carcinoma	No	[Not Available]	[Not Available]	[Not Available]	[Not Available]	[Not Available]	[Not Available]	Primary	32
TCGA-CR-5250	Consented	[Not Available]	null	[Not Available]	Tongue, Base of tongue	Head and Neck Squamous Cell Carcinoma	No	[Not Available]	[Not Available]	[Not Available]	[Not Available]	[Not Available]	[Not Available]	Primary	3
TCGA-CR-5243	Consented	[Not Available]	null	[Not Available]	Tonsil	Head and Neck Squamous Cell Carcinoma	No	[Not Available]	[Not Available]	[Not Available]	[Not Available]	[Not Available]	[Not Available]	Primary	13
TCGA-CR-7376	Consented	United States	null	[Not Available]	Oral Cavity	Head and Neck Squamous Cell Carcinoma	No	No	[Not Available]	[Not Available]	[Not Available]	[Not Available]	[Not Available]	Primary	36
TCGA-CV-7446	Deceased	United States	1093	[Not Available]	Tongue	Head and Neck Squamous Cell Carcinoma	No	No	[Not Available]	[Not Available]	[Not Available]	[Not Available]	[Not Available]	Primary	null
TCGA-CV-7433	Deceased	United States	600	[Not Available]	Larynx	Head and Neck Squamous Cell Carcinoma	No	No	[Not Available]	[Not Available]	[Not Available]	[Not Available]	[Not Available]	Primary	null
TCGA-BA-6868	Consented	United States	null	[Not Available]	Larynx	Head and Neck Squamous Cell Carcinoma	No	No	[Not Available]	[Not Available]	[Not Available]	[Not Available]	[Not Available]	Primary	-1
TCGA-CV-6950	Deceased	United States	458	[Not Available]	Tongue, Base of tongue	Head and Neck Squamous Cell Carcinoma	No	No	[Not Available]	[Not Available]	[Not Available]	[Not Available]	[Not Available]	Primary	null
TCGA-CV-6933	Deceased	United States	2740	[Not Available]	Tongue	Head and Neck Squamous Cell Carcinoma	No	No	Tongue	[Not Available]	[Not Available]	[Not Available]	[Not Available]	Primary	null
TCGA-CR-7390	Consented	United States	null	[Not Available]	Tongue	Head and Neck Squamous Cell Carcinoma	No	No	[Not Available]	[Not Available]	[Not Available]	[Not Available]	[Not Available]	Primary	57
TCGA-CR-7398	Consented	United States	null	[Not Available]	Larynx	Head and Neck Squamous Cell Carcinoma	No	No	[Not Available]	[Not Available]	[Not Available]	[Not Available]	[Not Available]	Primary	7
TCGA-CV-7104	Deceased	United States	392	[Not Available]	Tongue	Head and Neck Squamous Cell Carcinoma	No	No	[Not Available]	[Not Available]	[Not Available]	[Not Available]	[Not Available]	Primary	null
TCGA-CR-7391	Consented	United States	null	[Not Available]	Tongue	Head and Neck Squamous Cell Carcinoma	No	No	[Not Available]	[Not Available]	[Not Available]	[Not Available]	[Not Available]	Primary	51
TCGA-CV-7250	Deceased	United States	2900	[Not Available]	Larynx	Head and Neck Squamous Cell Carcinoma	No	No	Larynx	Distal (>2cm)	[Not Available]	[Not Available]	[Not Available]	Primary	null
TCGA-CV-7410	Deceased	United States	6416	[Not Available]	Larynx	Head and Neck Squamous Cell Carcinoma	Yes, Radiation Prior to Resection	No	Larynx	Distal (>2cm)	[Not Available]	[Not Available]	[Not Available]	Primary	null
TCGA-CV-7247	Deceased	United States	577	[Not Available]	Larynx	Head and Neck Squamous Cell Carcinoma	No	No	Larynx	Distal (>2cm)	[Not Available]	[Not Available]	[Not Available]	Primary	null
TCGA-CN-6997	Consented	United States	null	[Not Available]	Larynx	Head and Neck Squamous Cell Carcinoma	No	Yes, History of Prior Malignancy	[Not Available]	[Not Available]	[Not Available]	[Not Available]	[Not Available]	Primary	6
TCGA-HD-7754	Consented	United States	null	[Not Available]	Tonsil	Head and Neck Squamous Cell Carcinoma	No	No	[Not Available]	[Not Available]	[Not Available]	[Not Available]	[Not Available]	Primary	21
TCGA-CV-7095	Deceased	United States	572	[Not Available]	Oral Cavity	Head and Neck Squamous Cell Carcinoma	No	No	Oral Cavity	Distal (>2cm)	[Not Available]	[Not Available]	[Not Available]	Primary	null
TCGA-CV-7413	Deceased	United States	294	[Not Available]	Oral Cavity	Head and Neck Squamous Cell Carcinoma	No	No	Oral Cavity	Distal (>2cm)	[Not Available]	[Not Available]	[Not Available]	Primary	null
TCGA-CV-7252	Deceased	United States	151	[Not Available]	Oral Cavity	Head and Neck Squamous Cell Carcinoma	No	No	Oral Cavity	Distal (>2cm)	[Not Available]	[Not Available]	[Not Available]	Primary	null
TCGA-CN-6019	Consented	United States	null	[Not Available]	Tongue	Head and Neck Squamous Cell Carcinoma	No	No	[Not Available]	[Not Available]	[Not Available]	[Not Available]	[Not Available]	Primary	0
TCGA-CQ-5323	Consented	Canada	null	[Not Available]	Alveolar Ridge	Head and Neck Squamous Cell Carcinoma	[Not Available]	[Not Available]	[Not Available]	[Not Available]	[Not Available]	[Not Available]	[Not Available]	Primary	1285
TCGA-CN-6011	Consented	[Not Available]	null	[Not Available]	Alveolar Ridge	Head and Neck Squamous Cell Carcinoma	No	[Not Available]	[Not Available]	[Not Available]	[Not Available]	[Not Available]	[Not Available]	Primary	23
TCGA-CN-6020	Consented	United States	null	[Not Available]	Oral Cavity	Head and Neck Squamous Cell Carcinoma	No	No	[Not Available]	[Not Available]	[Not Available]	[Not Available]	[Not Available]	Primary	0
TCGA-DQ-7593	Consented	United States	null	[Not Available]	Tongue, Base of tongue	Head and Neck Squamous Cell Carcinoma	No	Yes, History of Prior Malignancy	[Not Available]	[Not Available]	[Not Available]	[Not Available]	[Not Available]	Primary	-8
TCGA-DQ-7596	Consented	United States	null	[Not Available]	Tonsil	Head and Neck Squamous Cell Carcinoma	No	No	[Not Available]	[Not Available]	[Not Available]	[Not Available]	[Not Available]	Primary	-8
TCGA-CV-7099	Deceased	United States	243	[Not Available]	Oral Cavity	Head and Neck Squamous Cell Carcinoma	No	No	Oral Cavity	Distal (>2cm)	[Not Available]	[Not Available]	[Not Available]	Primary	null
TCGA-CR-7397	Consented	United States	null	[Not Available]	Tongue	Head and Neck Squamous Cell Carcinoma	No	No	[Not Available]	[Not Available]	[Not Available]	[Not Available]	[Not Available]	Primary	16
TCGA-CR-7380	Consented	United States	null	[Not Available]	Oral Cavity	Head and Neck Squamous Cell Carcinoma	No	No	[Not Available]	[Not Available]	[Not Available]	[Not Available]	[Not Available]	Primary	15
TCGA-CR-7392	Consented	United States	null	[Not Available]	Tongue	Head and Neck Squamous Cell Carcinoma	No	No	[Not Available]	[Not Available]	[Not Available]	[Not Available]	[Not Available]	Primary	28
TCGA-CV-7245	Consented	United States	null	[Not Available]	Larynx	Head and Neck Squamous Cell Carcinoma	No	No	Larynx	Distal (>2cm)	[Not Available]	[Not Available]	[Not Available]	Primary	-1
TCGA-CR-6488	Consented	United States	null	[Not Available]	Tongue	Head and Neck Squamous Cell Carcinoma	No	No	[Not Available]	[Not Available]	[Not Available]	[Not Available]	[Not Available]	Primary	36
TCGA-IQ-7632	Consented	United States	null	[Not Available]	Alveolar Ridge	Head and Neck Squamous Cell Carcinoma	No	No	[Not Available]	[Not Available]	[Not Available]	[Not Available]	[Not Available]	Primary	36
TCGA-CX-7219	Consented	United States	null	[Not Available]	Floor of Mouth	Head and Neck Squamous Cell Carcinoma	No	Yes, History of Synchronous and or Bilateral Malignancy	[Not Available]	[Not Available]	[Not Available]	[Not Available]	[Not Available]	Primary	3
TCGA-CV-7414	Deceased	United States	14	[Not Available]	Oral Cavity	Head and Neck Squamous Cell Carcinoma	No	No	[Not Available]	[Not Available]	[Not Available]	[Not Available]	[Not Available]	Primary	null
TCGA-CV-6942	Consented	United States	null	[Not Available]	Oral Cavity	Head and Neck Squamous Cell Carcinoma	No	No	Oral Cavity	[Not Available]	[Not Available]	[Not Available]	[Not Available]	Primary	-1
TCGA-CR-7402	Consented	United States	null	[Not Available]	Larynx	Head and Neck Squamous Cell Carcinoma	No	No	[Not Available]	[Not Available]	[Not Available]	[Not Available]	[Not Available]	Primary	-4
TCGA-CX-7082	Consented	United States	null	[Not Available]	Oral Cavity	Head and Neck Squamous Cell Carcinoma	No	Yes, History of Prior Malignancy	[Not Available]	[Not Available]	[Not Available]	[Not Available]	[Not Available]	Primary	-7
TCGA-HD-7753	Consented	United States	null	[Not Available]	Oropharynx	Head and Neck Squamous Cell Carcinoma	No	No	[Not Available]	[Not Available]	[Not Available]	[Not Available]	[Not Available]	Primary	0
TCGA-CV-7411	Deceased	United States	2717	[Not Available]	Oral Cavity	Head and Neck Squamous Cell Carcinoma	No	No	[Not Available]	[Not Available]	[Not Available]	[Not Available]	[Not Available]	Primary	null
TCGA-IQ-7630	Consented	United States	null	[Not Available]	Oropharynx	Head and Neck Squamous Cell Carcinoma	No	No	[Not Available]	[Not Available]	[Not Available]	[Not Available]	[Not Available]	Primary	47
TCGA-CV-7261	Consented	United States	null	[Not Available]	Larynx	Head and Neck Squamous Cell Carcinoma	No	No	Larynx	Distal (>2cm)	[Not Available]	[Not Available]	[Not Available]	Primary	-1
TCGA-CV-7263	Deceased	United States	560	[Not Available]	Oral Cavity	Head and Neck Squamous Cell Carcinoma	No	No	Oral Cavity	Distal (>2cm)	[Not Available]	[Not Available]	[Not Available]	Primary	null
TCGA-CV-7091	Consented	United States	null	[Not Available]	Oral Cavity	Head and Neck Squamous Cell Carcinoma	No	No	Oral Cavity	Distal (>2cm)	[Not Available]	[Not Available]	[Not Available]	Primary	-1
TCGA-CQ-5332	Deceased	Canada	317	[Not Available]	Floor of Mouth	Head and Neck Squamous Cell Carcinoma	No	[Not Available]	[Not Available]	[Not Available]	[Not Available]	[Not Available]	[Not Available]	Primary	null
TCGA-CV-5432	Consented	[Not Available]	null	[Not Available]	Larynx	Head and Neck Squamous Cell Carcinoma	No	[Not Available]	Larynx	[Not Available]	[Not Available]	[Not Available]	[Not Available]	Primary	-1
TCGA-CV-6433	Consented	United States	null	[Not Available]	Tongue	Head and Neck Squamous Cell Carcinoma	No	No	Tongue	Distal (>2cm)	[Not Available]	[Not Available]	[Not Available]	Primary	-2
TCGA-CQ-5329	Consented	Canada	null	[Not Available]	Tongue	Head and Neck Squamous Cell Carcinoma	No	[Not Available]	[Not Available]	[Not Available]	[Not Available]	[Not Available]	[Not Available]	Primary	786
TCGA-CQ-5330	Consented	Canada	null	[Not Available]	Tongue	Head and Neck Squamous Cell Carcinoma	No	[Not Available]	[Not Available]	[Not Available]	[Not Available]	[Not Available]	[Not Available]	Primary	765
TCGA-CQ-5327	Consented	Canada	null	[Not Available]	Tongue	Head and Neck Squamous Cell Carcinoma	No	[Not Available]	[Not Available]	[Not Available]	[Not Available]	[Not Available]	[Not Available]	Primary	987
TCGA-BA-A6DD	Consented	United States	null	[Not Available]	Floor of Mouth	Head and Neck Squamous Cell Carcinoma	No	No	[Not Available]	[Not Available]	[Not Available]	[Not Available]	[Not Available]	Primary	20
TCGA-D6-8569	Consented	Poland	null	[Not Available]	Tongue	Head and Neck Squamous Cell Carcinoma	No	No	[Not Available]	[Not Available]	[Not Available]	[Not Available]	[Not Available]	Primary	22
TCGA-DQ-7595	Consented	United States	null	[Not Available]	Larynx	Head and Neck Squamous Cell Carcinoma	No	No	[Not Available]	[Not Available]	[Not Available]	[Not Available]	[Not Available]	Primary	-5
TCGA-CV-7409	Deceased	United States	542	[Not Available]	Oral Cavity	Head and Neck Squamous Cell Carcinoma	No	No	[Not Available]	[Not Available]	[Not Available]	[Not Available]	[Not Available]	Primary	null
TCGA-CV-7103	Deceased	United States	1591	[Not Available]	Tongue	Head and Neck Squamous Cell Carcinoma	No	No	Oral Cavity	Distal (>2cm)	[Not Available]	[Not Available]	[Not Available]	Primary	null
TCGA-CR-7393	Consented	United States	null	[Not Available]	Tongue	Head and Neck Squamous Cell Carcinoma	No	No	[Not Available]	[Not Available]	[Not Available]	[Not Available]	[Not Available]	Primary	15
TCGA-CR-6492	Consented	United States	null	[Not Available]	Hard Palate	Head and Neck Squamous Cell Carcinoma	No	No	[Not Available]	[Not Available]	[Not Available]	[Not Available]	[Not Available]	Primary	32
TCGA-CV-6937	Deceased	United States	624	[Not Available]	Oral Cavity	Head and Neck Squamous Cell Carcinoma	No	No	Oral Cavity	[Not Available]	[Not Available]	[Not Available]	[Not Available]	Primary	null
TCGA-CV-7242	Consented	United States	null	[Not Available]	Larynx	Head and Neck Squamous Cell Carcinoma	No	No	Larynx	Distal (>2cm)	[Not Available]	[Not Available]	[Not Available]	Primary	-8
TCGA-CV-7406	Deceased	United States	1748	[Not Available]	Tongue, Base of tongue	Head and Neck Squamous Cell Carcinoma	Yes, Radiation Prior to Resection	No	Tongue, Base of tongue	Distal (>2cm)	[Not Available]	[Not Available]	[Not Available]	Primary	null
TCGA-IQ-7631	Consented	United States	null	[Not Available]	Buccal mucosa	Head and Neck Squamous Cell Carcinoma	No	No	[Not Available]	[Not Available]	[Not Available]	[Not Available]	[Not Available]	Primary	49
TCGA-CV-6955	Deceased	United States	334	[Not Available]	Oral Cavity	Head and Neck Squamous Cell Carcinoma	No	No	Oral Cavity	[Not Available]	[Not Available]	[Not Available]	[Not Available]	Primary	null
TCGA-CV-7100	Deceased	United States	274	[Not Available]	Oral Cavity	Head and Neck Squamous Cell Carcinoma	No	No	Oral Cavity	Distal (>2cm)	[Not Available]	[Not Available]	[Not Available]	Primary	null
TCGA-CV-7090	Consented	United States	null	[Not Available]	Oral Cavity	Head and Neck Squamous Cell Carcinoma	No	No	[Not Available]	[Not Available]	[Not Available]	[Not Available]	[Not Available]	Primary	0
TCGA-CN-6995	Consented	United States	null	[Not Available]	Floor of Mouth	Head and Neck Squamous Cell Carcinoma	No	No	[Not Available]	[Not Available]	[Not Available]	[Not Available]	[Not Available]	Primary	8
TCGA-F7-A50J	Consented	United States	null	[Not Available]	Tongue	Head and Neck Squamous Cell Carcinoma	No	No	[Not Available]	[Not Available]	[Not Available]	[Not Available]	[Not Available]	Primary	32
TCGA-CN-6012	Consented	United States	null	[Not Available]	Larynx	Head and Neck Squamous Cell Carcinoma	No	No	[Not Available]	[Not Available]	[Not Available]	[Not Available]	[Not Available]	Primary	0
TCGA-CQ-5324	Consented	Canada	null	[Not Available]	Floor of Mouth	Head and Neck Squamous Cell Carcinoma	No	[Not Available]	[Not Available]	[Not Available]	[Not Available]	[Not Available]	[Not Available]	Primary	1053
TCGA-CN-6017	Consented	United States	null	[Not Available]	Tongue	Head and Neck Squamous Cell Carcinoma	No	No	[Not Available]	[Not Available]	[Not Available]	[Not Available]	[Not Available]	Primary	13
TCGA-CV-6003	Consented	[Not Available]	null	[Not Available]	Tongue	Head and Neck Squamous Cell Carcinoma	No	[Not Available]	Tongue	[Not Available]	[Not Available]	[Not Available]	[Not Available]	Primary	-29
TCGA-CN-6010	Consented	[Not Available]	null	[Not Available]	Larynx	Head and Neck Squamous Cell Carcinoma	No	[Not Available]	[Not Available]	[Not Available]	[Not Available]	[Not Available]	[Not Available]	Primary	-3
TCGA-DQ-7590	Consented	United States	null	[Not Available]	Tonsil	Head and Neck Squamous Cell Carcinoma	No	No	[Not Available]	[Not Available]	[Not Available]	[Not Available]	[Not Available]	Primary	139
TCGA-CR-7394	Consented	United States	null	[Not Available]	Tongue	Head and Neck Squamous Cell Carcinoma	No	No	[Not Available]	[Not Available]	[Not Available]	[Not Available]	[Not Available]	Primary	23
TCGA-CR-7371	Consented	United States	null	[Not Available]	Larynx	Head and Neck Squamous Cell Carcinoma	No	No	[Not Available]	[Not Available]	[Not Available]	[Not Available]	[Not Available]	Primary	51
TCGA-CR-5248	Consented	United States	null	[Not Available]	Tonsil	Head and Neck Squamous Cell Carcinoma	No	[Not Available]	[Not Available]	[Not Available]	[Not Available]	[Not Available]	[Not Available]	Primary	39
TCGA-DQ-7588	Consented	United States	null	[Not Available]	Buccal mucosa	Head and Neck Squamous Cell Carcinoma	No	Yes, History of Prior Malignancy	[Not Available]	[Not Available]	[Not Available]	[Not Available]	[Not Available]	Primary	188
TCGA-CV-7423	Deceased	United States	3058	[Not Available]	Oral Cavity	Head and Neck Squamous Cell Carcinoma	No	No	Oral Cavity	Distal (>2cm)	[Not Available]	[Not Available]	[Not Available]	Primary	null
TCGA-DQ-7592	Consented	United States	null	[Not Available]	Tongue	Head and Neck Squamous Cell Carcinoma	No	No	[Not Available]	[Not Available]	[Not Available]	[Not Available]	[Not Available]	Primary	-22
TCGA-CX-7086	Consented	United States	null	[Not Available]	Floor of Mouth	Head and Neck Squamous Cell Carcinoma	No	No	[Not Available]	[Not Available]	[Not Available]	[Not Available]	[Not Available]	Primary	14
TCGA-CV-7243	Consented	United States	null	[Not Available]	Tongue	Head and Neck Squamous Cell Carcinoma	No	No	[Not Available]	[Not Available]	[Not Available]	[Not Available]	[Not Available]	Primary	-3
TCGA-F7-A623	Consented	Russia	null	[Not Available]	Larynx	Head and Neck Squamous Cell Carcinoma	No	No	[Not Available]	[Not Available]	[Not Available]	[Not Available]	[Not Available]	Primary	-1
TCGA-CV-6441	Deceased	United States	291	[Not Available]	Tongue	Head and Neck Squamous Cell Carcinoma	No	No	Tongue	Distal (>2cm)	[Not Available]	[Not Available]	[Not Available]	Primary	null
TCGA-BA-A6DE	Consented	United States	null	[Not Available]	Tongue	Head and Neck Squamous Cell Carcinoma	No	No	[Not Available]	[Not Available]	[Not Available]	[Not Available]	[Not Available]	Primary	35
TCGA-HD-8314	Consented	United States	null	[Not Available]	[Not Available]	Head and Neck Squamous Cell Carcinoma Basaloid Type	No	No	[Not Available]	[Not Available]	[Not Available]	[Not Available]	[Not Available]	Primary	44
TCGA-F7-8489	Consented	Russia	null	[Not Available]	Floor of Mouth	Head and Neck Squamous Cell Carcinoma	No	No	[Not Available]	[Not Available]	[Not Available]	[Not Available]	[Not Available]	Primary	-1
TCGA-CR-6487	Consented	United States	null	[Not Available]	Tonsil	Head and Neck Squamous Cell Carcinoma	No	No	[Not Available]	[Not Available]	[Not Available]	[Not Available]	[Not Available]	Primary	34
TCGA-CQ-5326	Deceased	Canada	89	[Not Available]	Alveolar Ridge	Head and Neck Squamous Cell Carcinoma	No	[Not Available]	[Not Available]	[Not Available]	[Not Available]	[Not Available]	[Not Available]	Primary	null
TCGA-CR-6467	Consented	United States	null	[Not Available]	Tonsil	Head and Neck Squamous Cell Carcinoma	No	No	[Not Available]	[Not Available]	[Not Available]	[Not Available]	[Not Available]	Primary	-7
TCGA-CR-6472	Consented	United States	null	[Not Available]	Tongue, Base of tongue	Head and Neck Squamous Cell Carcinoma	No	Yes, History of Synchronous and or Bilateral Malignancy	[Not Available]	[Not Available]	[Not Available]	[Not Available]	[Not Available]	Primary	12
TCGA-BA-5557	Consented	[Not Available]	null	[Not Available]	Tongue	Head and Neck Squamous Cell Carcinoma	[Not Available]	[Not Available]	[Not Available]	[Not Available]	[Not Available]	[Not Available]	[Not Available]	Primary	11
TCGA-BA-5558	Consented	[Not Available]	null	[Not Available]	Hard Palate	Head and Neck Squamous Cell Carcinoma	No	[Not Available]	[Not Available]	[Not Available]	[Not Available]	[Not Available]	[Not Available]	Primary	26
TCGA-CV-7428	Deceased	United States	1670	[Not Available]	Oral Cavity	Head and Neck Squamous Cell Carcinoma	No	No	Oral Cavity	Distal (>2cm)	[Not Available]	[Not Available]	[Not Available]	Primary	null
TCGA-CR-7382	Consented	United States	null	[Not Available]	Tongue	Head and Neck Squamous Cell Carcinoma	No	No	[Not Available]	[Not Available]	[Not Available]	[Not Available]	[Not Available]	Primary	60
TCGA-CV-7440	Deceased	United States	669	[Not Available]	Larynx	Head and Neck Squamous Cell Carcinoma	Yes, Radiation Prior to Resection	No	Larynx	Distal (>2cm)	[Not Available]	[Not Available]	[Not Available]	Primary	null
TCGA-CV-7437	Deceased	United States	505	[Not Available]	Larynx	Head and Neck Squamous Cell Carcinoma	Yes, Radiation Prior to Resection	No	Larynx	Distal (>2cm)	[Not Available]	[Not Available]	[Not Available]	Primary	null
TCGA-CV-7434	Deceased	United States	217	[Not Available]	Oral Cavity	Head and Neck Squamous Cell Carcinoma	No	No	Oral Cavity	Distal (>2cm)	[Not Available]	[Not Available]	[Not Available]	Primary	null
TCGA-CV-7432	Deceased	United States	2570	[Not Available]	Oral Cavity	Head and Neck Squamous Cell Carcinoma	No	No	Oral Cavity	Distal (>2cm)	[Not Available]	[Not Available]	[Not Available]	Primary	null
TCGA-CV-6954	Deceased	United States	2002	[Not Available]	Tongue	Head and Neck Squamous Cell Carcinoma	No	No	Tongue	[Not Available]	[Not Available]	[Not Available]	[Not Available]	Primary	null
TCGA-CV-6935	Deceased	United States	295	[Not Available]	Larynx	Head and Neck Squamous Cell Carcinoma	No	No	Larynx	[Not Available]	[Not Available]	[Not Available]	[Not Available]	Primary	null
TCGA-CN-6988	Consented	United States	null	[Not Available]	Larynx	Head and Neck Squamous Cell Carcinoma	No	No	[Not Available]	[Not Available]	[Not Available]	[Not Available]	[Not Available]	Primary	18
TCGA-CV-6948	Deceased	United States	1288	[Not Available]	Floor of Mouth	Head and Neck Squamous Cell Carcinoma	No	No	[Not Available]	[Not Available]	[Not Available]	[Not Available]	[Not Available]	Primary	null
TCGA-CN-6992	Consented	United States	null	[Not Available]	Larynx	Head and Neck Squamous Cell Carcinoma	No	Yes, History of Synchronous and or Bilateral Malignancy	[Not Available]	[Not Available]	[Not Available]	[Not Available]	[Not Available]	Primary	-9
TCGA-CQ-5331	Consented	[Not Available]	null	[Not Available]	Hard Palate	Head and Neck Squamous Cell Carcinoma	No	[Not Available]	[Not Available]	[Not Available]	[Not Available]	[Not Available]	[Not Available]	Primary	708
TCGA-CR-6470	Consented	United States	null	[Not Available]	Tonsil	Head and Neck Squamous Cell Carcinoma	No	No	[Not Available]	[Not Available]	[Not Available]	[Not Available]	[Not Available]	Primary	31
TCGA-CR-6493	Consented	United States	null	[Not Available]	Tongue	Head and Neck Squamous Cell Carcinoma	No	No	[Not Available]	[Not Available]	[Not Available]	[Not Available]	[Not Available]	Primary	25
TCGA-BA-6872	Deceased	United States	395	[Not Available]	Floor of Mouth	Head and Neck Squamous Cell Carcinoma	No	No	[Not Available]	[Not Available]	[Not Available]	[Not Available]	[Not Available]	Primary	null
TCGA-CR-6480	Consented	United States	null	[Not Available]	Tonsil	Head and Neck Squamous Cell Carcinoma	No	No	[Not Available]	[Not Available]	[Not Available]	[Not Available]	[Not Available]	Primary	0
TCGA-CN-4723	Consented	[Not Available]	null	[Not Available]	Larynx	Head and Neck Squamous Cell Carcinoma	No	[Not Available]	[Not Available]	[Not Available]	[Not Available]	[Not Available]	[Not Available]	Primary	13
TCGA-BA-4074	Deceased	[Not Available]	461	[Not Available]	Tongue	Head and Neck Squamous Cell Carcinoma	No	[Not Available]	[Not Available]	[Not Available]	[Not Available]	[Not Available]	[Not Available]	Primary	null
TCGA-CN-4725	Consented	[Not Available]	null	[Not Available]	Tongue	Head and Neck Squamous Cell Carcinoma	No	[Not Available]	[Not Available]	[Not Available]	[Not Available]	[Not Available]	[Not Available]	Primary	11
TCGA-CN-5361	Consented	[Not Available]	null	[Not Available]	Larynx	Head and Neck Squamous Cell Carcinoma	No	[Not Available]	[Not Available]	[Not Available]	[Not Available]	[Not Available]	[Not Available]	Primary	0
TCGA-CN-5359	Deceased	[Not Available]	377	[Not Available]	Floor of Mouth	Head and Neck Squamous Cell Carcinoma	No	[Not Available]	[Not Available]	[Not Available]	[Not Available]	[Not Available]	[Not Available]	Primary	null
TCGA-CN-5374	Consented	[Not Available]	null	[Not Available]	Tonsil	Head and Neck Squamous Cell Carcinoma	No	[Not Available]	[Not Available]	[Not Available]	[Not Available]	[Not Available]	[Not Available]	Primary	92
TCGA-BA-4078	Deceased	[Not Available]	276	[Not Available]	Larynx	Head and Neck Squamous Cell Carcinoma	No	[Not Available]	[Not Available]	[Not Available]	[Not Available]	[Not Available]	[Not Available]	Primary	null
TCGA-CN-5365	Deceased	[Not Available]	351	[Not Available]	Tonsil	Head and Neck Squamous Cell Carcinoma	No	[Not Available]	[Not Available]	[Not Available]	[Not Available]	[Not Available]	[Not Available]	Primary	null
TCGA-CN-4728	Consented	United States	null	[Not Available]	Oral Cavity	Head and Neck Squamous Cell Carcinoma	No	[Not Available]	[Not Available]	[Not Available]	[Not Available]	[Not Available]	[Not Available]	Primary	-28
TCGA-MT-A51W	Consented	United States	null	[Not Available]	Tonsil	Head and Neck Squamous Cell Carcinoma	No	No	[Not Available]	[Not Available]	[Not Available]	[Not Available]	[Not Available]	Primary	12
TCGA-MT-A51X	Consented	United States	null	[Not Available]	Tongue	Head and Neck Squamous Cell Carcinoma	No	No	[Not Available]	[Not Available]	[Not Available]	[Not Available]	[Not Available]	Primary	29
TCGA-CN-4727	Consented	United States	null	[Not Available]	Larynx	Head and Neck Squamous Cell Carcinoma	[Not Available]	[Not Available]	[Not Available]	[Not Available]	[Not Available]	[Not Available]	[Not Available]	Primary	-1
TCGA-BA-4076	Deceased	[Not Available]	415	[Not Available]	Larynx	Head and Neck Squamous Cell Carcinoma	No	[Not Available]	[Not Available]	[Not Available]	[Not Available]	[Not Available]	[Not Available]	Primary	null
TCGA-CN-5366	Deceased	[Not Available]	360	[Not Available]	Hypopharynx	Head and Neck Squamous Cell Carcinoma	No	[Not Available]	[Not Available]	[Not Available]	[Not Available]	[Not Available]	[Not Available]	Primary	null
TCGA-CN-5369	Deceased	[Not Available]	380	[Not Available]	Hard Palate	Head and Neck Squamous Cell Carcinoma	No	[Not Available]	[Not Available]	[Not Available]	[Not Available]	[Not Available]	[Not Available]	Primary	null
TCGA-HD-A4C1	Consented	United States	null	[Not Available]	Buccal mucosa	Head and Neck Squamous Cell Carcinoma	No	No	[Not Available]	[Not Available]	[Not Available]	[Not Available]	[Not Available]	Primary	0
TCGA-CN-A49B	Consented	United States	null	[Not Available]	Larynx	Head and Neck Squamous Cell Carcinoma	No	No	[Not Available]	[Not Available]	[Not Available]	[Not Available]	[Not Available]	Primary	-14
TCGA-D6-6826	Consented	Poland	null	[Not Available]	Larynx	Head and Neck Squamous Cell Carcinoma	No	No	[Not Available]	[Not Available]	[Not Available]	[Not Available]	[Not Available]	Primary	20
TCGA-CQ-6229	Consented	Canada	null	[Not Available]	Tongue	Head and Neck Squamous Cell Carcinoma	No	No	[Not Available]	[Not Available]	[Not Available]	[Not Available]	[Not Available]	Primary	583
TCGA-CQ-6227	Deceased	Canada	128	[Not Available]	Oral Cavity	Head and Neck Squamous Cell Carcinoma	No	No	[Not Available]	[Not Available]	[Not Available]	[Not Available]	[Not Available]	Primary	null
TCGA-CQ-6225	Deceased	Canada	403	[Not Available]	Tongue	Head and Neck Squamous Cell Carcinoma	Yes, Radiation Prior to Resection	No	[Not Available]	[Not Available]	[Not Available]	[Not Available]	[Not Available]	Primary	null
TCGA-CQ-6223	Consented	Canada	null	[Not Available]	Alveolar Ridge	Head and Neck Squamous Cell Carcinoma	No	No	[Not Available]	[Not Available]	[Not Available]	[Not Available]	[Not Available]	Primary	665
TCGA-CQ-6220	Deceased	Canada	984	[Not Available]	Buccal mucosa	Head and Neck Squamous Cell Carcinoma	No	No	[Not Available]	[Not Available]	[Not Available]	[Not Available]	[Not Available]	Primary	null
TCGA-CQ-6219	Deceased	Canada	478	[Not Available]	Tongue	Head and Neck Squamous Cell Carcinoma	No	No	[Not Available]	[Not Available]	[Not Available]	[Not Available]	[Not Available]	Primary	null
TCGA-CQ-6218	Consented	Canada	null	[Not Available]	Floor of Mouth	Head and Neck Squamous Cell Carcinoma	No	No	[Not Available]	[Not Available]	[Not Available]	[Not Available]	[Not Available]	Primary	544
TCGA-D6-6825	Consented	Poland	null	[Not Available]	Tongue	Head and Neck Squamous Cell Carcinoma	No	No	[Not Available]	[Not Available]	[Not Available]	[Not Available]	[Not Available]	Primary	0
TCGA-D6-6824	Consented	Poland	null	[Not Available]	Larynx	Head and Neck Squamous Cell Carcinoma	No	No	[Not Available]	[Not Available]	[Not Available]	[Not Available]	[Not Available]	Primary	42
TCGA-CQ-6222	Consented	Canada	null	[Not Available]	Tongue	Head and Neck Squamous Cell Carcinoma	No	No	[Not Available]	[Not Available]	[Not Available]	[Not Available]	[Not Available]	Primary	995
TCGA-CQ-6228	Deceased	Canada	455	[Not Available]	Floor of Mouth	Head and Neck Squamous Cell Carcinoma	No	No	[Not Available]	[Not Available]	[Not Available]	[Not Available]	[Not Available]	Primary	null
TCGA-CQ-6224	Consented	Canada	null	[Not Available]	Tongue	Head and Neck Squamous Cell Carcinoma	No	No	[Not Available]	[Not Available]	[Not Available]	[Not Available]	[Not Available]	Primary	705
TCGA-D6-6827	Consented	Poland	null	[Not Available]	Lip	Head and Neck Squamous Cell Carcinoma	No	No	[Not Available]	[Not Available]	[Not Available]	[Not Available]	[Not Available]	Primary	14
TCGA-D6-6823	Consented	Poland	null	[Not Available]	Tongue	Head and Neck Squamous Cell Carcinoma	No	No	[Not Available]	[Not Available]	[Not Available]	[Not Available]	[Not Available]	Primary	9
TCGA-DQ-5631	Consented	United States	null	[Not Available]	Tongue	Head and Neck Squamous Cell Carcinoma	No	No	[Not Available]	[Not Available]	[Not Available]	[Not Available]	[Not Available]	Primary	459
TCGA-DQ-5629	Consented	United States	null	[Not Available]	Larynx	Head and Neck Squamous Cell Carcinoma	Yes, Pharmaceutical Treatment Prior to Resection	Yes, History of Prior Malignancy	[Not Available]	[Not Available]	[Not Available]	[Not Available]	[Not Available]	Primary	498
TCGA-DQ-5624	Consented	United States	null	[Not Available]	Tongue	Head and Neck Squamous Cell Carcinoma	No	No	[Not Available]	[Not Available]	[Not Available]	[Not Available]	[Not Available]	Primary	1038
TCGA-BA-5152	Consented	[Not Available]	null	[Not Available]	Alveolar Ridge	Head and Neck Squamous Cell Carcinoma	No	[Not Available]	[Not Available]	[Not Available]	[Not Available]	[Not Available]	[Not Available]	Primary	77
TCGA-DQ-5630	Consented	United States	null	[Not Available]	Tongue	Head and Neck Squamous Cell Carcinoma	No	No	[Not Available]	[Not Available]	[Not Available]	[Not Available]	[Not Available]	Primary	477
TCGA-DQ-5625	Consented	United States	null	[Not Available]	Tongue	Head and Neck Squamous Cell Carcinoma	No	No	[Not Available]	[Not Available]	[Not Available]	[Not Available]	[Not Available]	Primary	911
TCGA-D6-6517	Consented	Poland	null	[Not Available]	Larynx	Head and Neck Squamous Cell Carcinoma	No	No	[Not Available]	[Not Available]	[Not Available]	[Not Available]	[Not Available]	Primary	11
TCGA-D6-6516	Consented	Poland	null	[Not Available]	Lip	Head and Neck Squamous Cell Carcinoma	No	No	[Not Available]	[Not Available]	[Not Available]	[Not Available]	[Not Available]	Primary	18
TCGA-D6-6515	Consented	Poland	null	[Not Available]	Tongue	Head and Neck Squamous Cell Carcinoma	No	No	[Not Available]	[Not Available]	[Not Available]	[Not Available]	[Not Available]	Primary	36
TCGA-CN-4733	Consented	[Not Available]	null	[Not Available]	Tongue	Head and Neck Squamous Cell Carcinoma	No	[Not Available]	[Not Available]	[Not Available]	[Not Available]	[Not Available]	[Not Available]	Primary	32
TCGA-BB-4227	Consented	United States	null	[Not Available]	Hypopharynx	Head and Neck Squamous Cell Carcinoma	No	[Not Available]	[Not Available]	[Not Available]	[Not Available]	[Not Available]	[Not Available]	Primary	7
TCGA-CN-4742	Consented	[Not Available]	null	[Not Available]	Tongue	Head and Neck Squamous Cell Carcinoma	No	[Not Available]	[Not Available]	[Not Available]	[Not Available]	[Not Available]	[Not Available]	Primary	17
TCGA-CN-4738	Consented	[Not Available]	null	[Not Available]	Larynx	Head and Neck Squamous Cell Carcinoma	No	[Not Available]	[Not Available]	[Not Available]	[Not Available]	[Not Available]	[Not Available]	Primary	35
TCGA-CN-4739	Consented	[Not Available]	null	[Not Available]	Larynx	Head and Neck Squamous Cell Carcinoma	No	[Not Available]	[Not Available]	[Not Available]	[Not Available]	[Not Available]	[Not Available]	Primary	17
TCGA-BA-5149	Consented	[Not Available]	null	[Not Available]	Floor of Mouth	Head and Neck Squamous Cell Carcinoma	No	[Not Available]	[Not Available]	[Not Available]	[Not Available]	[Not Available]	[Not Available]	Primary	17
TCGA-D6-A4ZB	Consented	Poland	null	[Not Available]	Tongue	Head and Neck Squamous Cell Carcinoma	No	No	[Not Available]	[Not Available]	[Not Available]	[Not Available]	[Not Available]	Primary	0
TCGA-D6-A4Z9	Consented	Poland	null	[Not Available]	Tongue	Head and Neck Squamous Cell Carcinoma	No	No	[Not Available]	[Not Available]	[Not Available]	[Not Available]	[Not Available]	Primary	16
TCGA-HD-7229	Consented	United States	null	[Not Available]	Larynx	Head and Neck Squamous Cell Carcinoma	No	No	[Not Available]	[Not Available]	[Not Available]	[Not Available]	[Not Available]	Primary	0
TCGA-CR-7364	Consented	United States	null	[Not Available]	Larynx	Head and Neck Squamous Cell Carcinoma	No	No	[Not Available]	[Not Available]	[Not Available]	[Not Available]	[Not Available]	Primary	0
TCGA-CV-7183	Consented	United States	null	[Not Available]	Oral Cavity	Head and Neck Squamous Cell Carcinoma	No	No	Oral Cavity	Distal (>2cm)	[Not Available]	[Not Available]	[Not Available]	Primary	-1
TCGA-CV-7178	Deceased	United States	2166	[Not Available]	Oral Cavity	Head and Neck Squamous Cell Carcinoma	No	No	Oral Cavity	Distal (>2cm)	[Not Available]	[Not Available]	[Not Available]	Primary	null
TCGA-CV-7177	Deceased	United States	662	[Not Available]	Larynx	Head and Neck Squamous Cell Carcinoma	No	No	Larynx	Distal (>2cm)	[Not Available]	[Not Available]	[Not Available]	Primary	null
TCGA-CV-7089	Deceased	United States	1971	[Not Available]	Larynx	Head and Neck Squamous Cell Carcinoma	No	No	Larynx	Distal (>2cm)	[Not Available]	[Not Available]	[Not Available]	Primary	null
TCGA-CR-7389	Consented	United States	null	[Not Available]	Larynx	Head and Neck Squamous Cell Carcinoma	No	No	[Not Available]	[Not Available]	[Not Available]	[Not Available]	[Not Available]	Primary	13
TCGA-CR-7386	Consented	United States	null	[Not Available]	Oral Cavity	Head and Neck Squamous Cell Carcinoma	No	No	[Not Available]	[Not Available]	[Not Available]	[Not Available]	[Not Available]	Primary	41
TCGA-CV-7180	Deceased	United States	327	[Not Available]	Tongue	Head and Neck Squamous Cell Carcinoma	No	No	Tongue	Distal (>2cm)	[Not Available]	[Not Available]	[Not Available]	Primary	null
TCGA-CR-7367	Consented	United States	null	[Not Available]	Oral Cavity	Head and Neck Squamous Cell Carcinoma	No	No	[Not Available]	[Not Available]	[Not Available]	[Not Available]	[Not Available]	Primary	25
TCGA-CR-7365	Consented	United States	null	[Not Available]	Oral Cavity	Head and Neck Squamous Cell Carcinoma	No	No	[Not Available]	[Not Available]	[Not Available]	[Not Available]	[Not Available]	Primary	41
TCGA-H7-7774	Consented	United States	null	[Not Available]	Oral Cavity	Head and Neck Squamous Cell Carcinoma	No	No	[Not Available]	[Not Available]	[Not Available]	[Not Available]	[Not Available]	Primary	30
TCGA-CQ-7068	Consented	Canada	null	[Not Available]	Floor of Mouth	Head and Neck Squamous Cell Carcinoma	No	Yes, History of Prior Malignancy	[Not Available]	[Not Available]	[Not Available]	[Not Available]	[Not Available]	Primary	205
TCGA-CQ-6221	Consented	Canada	null	[Not Available]	Tongue	Head and Neck Squamous Cell Carcinoma	No	Yes, History of Prior Malignancy	[Not Available]	[Not Available]	[Not Available]	[Not Available]	[Not Available]	Primary	1000
TCGA-BB-4217	Consented	United States	null	[Not Available]	Larynx	Head and Neck Squamous Cell Carcinoma	No	[Not Available]	[Not Available]	[Not Available]	[Not Available]	[Not Available]	[Not Available]	Primary	52
TCGA-CQ-7065	Consented	Canada	null	[Not Available]	Tongue	Head and Neck Squamous Cell Carcinoma	No	No	[Not Available]	[Not Available]	[Not Available]	[Not Available]	[Not Available]	Primary	762
TCGA-CV-5977	Consented	[Not Available]	null	[Not Available]	Tongue	Head and Neck Squamous Cell Carcinoma	No	[Not Available]	Tongue	[Not Available]	[Not Available]	[Not Available]	[Not Available]	Primary	-30
TCGA-CV-5979	Consented	United States	null	[Not Available]	Tongue	Head and Neck Squamous Cell Carcinoma	No	No	Tongue	[Not Available]	[Not Available]	[Not Available]	[Not Available]	Primary	-57
TCGA-CV-5978	Consented	[Not Available]	null	[Not Available]	Larynx	Head and Neck Squamous Cell Carcinoma	No	[Not Available]	Larynx	[Not Available]	[Not Available]	[Not Available]	[Not Available]	Primary	-13
TCGA-CV-5976	Consented	[Not Available]	null	[Not Available]	Tongue	Head and Neck Squamous Cell Carcinoma	No	[Not Available]	Tongue	[Not Available]	[Not Available]	[Not Available]	[Not Available]	Primary	-1
TCGA-CV-5971	Consented	[Not Available]	null	[Not Available]	Tongue	Head and Neck Squamous Cell Carcinoma	No	[Not Available]	Tongue	[Not Available]	[Not Available]	[Not Available]	[Not Available]	Primary	-20
TCGA-CV-5966	Consented	[Not Available]	null	[Not Available]	Oral Cavity	Head and Neck Squamous Cell Carcinoma	No	[Not Available]	Oral Cavity	[Not Available]	[Not Available]	[Not Available]	[Not Available]	Primary	-2
TCGA-CV-5973	Consented	[Not Available]	null	[Not Available]	Tongue	Head and Neck Squamous Cell Carcinoma	No	[Not Available]	Tongue	[Not Available]	[Not Available]	[Not Available]	[Not Available]	Primary	-71
TCGA-CV-5970	Consented	[Not Available]	null	[Not Available]	Tongue	Head and Neck Squamous Cell Carcinoma	No	[Not Available]	Tongue	[Not Available]	[Not Available]	[Not Available]	[Not Available]	Primary	-37
TCGA-CQ-7069	Consented	Canada	null	[Not Available]	Alveolar Ridge	Head and Neck Squamous Cell Carcinoma	No	No	[Not Available]	[Not Available]	[Not Available]	[Not Available]	[Not Available]	Primary	243
TCGA-CQ-7064	Consented	Canada	null	[Not Available]	Buccal mucosa	Head and Neck Squamous Cell Carcinoma	No	No	[Not Available]	[Not Available]	[Not Available]	[Not Available]	[Not Available]	Primary	706
TCGA-H7-8502	Consented	United States	null	[Not Available]	Oral Cavity	Head and Neck Squamous Cell Carcinoma	No	No	[Not Available]	[Not Available]	[Not Available]	[Not Available]	[Not Available]	Primary	29
TCGA-BB-8596	Consented	United States	null	[Not Available]	Hypopharynx	Head and Neck Squamous Cell Carcinoma	No	No	[Not Available]	[Not Available]	[Not Available]	[Not Available]	[Not Available]	Primary	46
TCGA-HD-8635	Consented	United States	null	[Not Available]	Tongue	Head and Neck Squamous Cell Carcinoma	No	Yes, History of Prior Malignancy	Tongue	Distal (>2cm)	[Not Available]	[Not Available]	[Not Available]	Primary	30
TCGA-CQ-7063	Consented	Canada	null	[Not Available]	Hard Palate	Head and Neck Squamous Cell Carcinoma	No	[Not Available]	[Not Available]	[Not Available]	[Not Available]	[Not Available]	[Not Available]	Primary	735
TCGA-HD-8634	Consented	United States	null	[Not Available]	Tongue	Head and Neck Squamous Cell Carcinoma	No	Yes, History of Prior Malignancy	[Not Available]	[Not Available]	[Not Available]	[Not Available]	[Not Available]	Primary	30
TCGA-H7-8501	Consented	United States	null	[Not Available]	Buccal mucosa	Head and Neck Squamous Cell Carcinoma	No	No	Buccal Mucosa	Distal (>2cm)	[Not Available]	[Not Available]	[Not Available]	Primary	19
TCGA-HD-7832	Consented	United States	null	[Not Available]	Floor of Mouth	Head and Neck Squamous Cell Carcinoma	No	No	[Not Available]	[Not Available]	[Not Available]	[Not Available]	[Not Available]	Primary	0
TCGA-HD-7831	Consented	United States	null	[Not Available]	Tongue	Head and Neck Squamous Cell Carcinoma	No	No	[Not Available]	[Not Available]	[Not Available]	[Not Available]	[Not Available]	Primary	0
TCGA-F7-7848	Consented	Russia	null	[Not Available]	Larynx	Head and Neck Squamous Cell Carcinoma	No	No	[Not Available]	[Not Available]	[Not Available]	[Not Available]	[Not Available]	Primary	-1
TCGA-CR-7369	Consented	United States	null	[Not Available]	Oral Cavity	Head and Neck Squamous Cell Carcinoma	No	No	[Not Available]	[Not Available]	[Not Available]	[Not Available]	[Not Available]	Primary	23
TCGA-CR-7368	Consented	United States	null	[Not Available]	Oral Cavity	Head and Neck Squamous Cell Carcinoma	No	No	[Not Available]	[Not Available]	[Not Available]	[Not Available]	[Not Available]	Primary	38
TCGA-CN-4734	Consented	[Not Available]	null	[Not Available]	Buccal mucosa	Head and Neck Squamous Cell Carcinoma	No	[Not Available]	[Not Available]	[Not Available]	[Not Available]	[Not Available]	[Not Available]	Primary	3
TCGA-CN-4737	Consented	[Not Available]	null	[Not Available]	Tongue	Head and Neck Squamous Cell Carcinoma	No	[Not Available]	[Not Available]	[Not Available]	[Not Available]	[Not Available]	[Not Available]	Primary	6
TCGA-CN-4736	Consented	[Not Available]	null	[Not Available]	Tongue	Head and Neck Squamous Cell Carcinoma	No	[Not Available]	[Not Available]	[Not Available]	[Not Available]	[Not Available]	[Not Available]	Primary	42
TCGA-CN-4735	Consented	[Not Available]	null	[Not Available]	Larynx	Head and Neck Squamous Cell Carcinoma	No	[Not Available]	[Not Available]	[Not Available]	[Not Available]	[Not Available]	[Not Available]	Primary	-12
TCGA-BB-4228	Consented	United States	null	[Not Available]	Tongue, Base of tongue	Head and Neck Squamous Cell Carcinoma	No	[Not Available]	[Not Available]	[Not Available]	[Not Available]	[Not Available]	[Not Available]	Primary	29
TCGA-CN-4741	Consented	[Not Available]	null	[Not Available]	Alveolar Ridge	Head and Neck Squamous Cell Carcinoma	No	[Not Available]	[Not Available]	[Not Available]	[Not Available]	[Not Available]	[Not Available]	Primary	19
TCGA-CN-4740	Consented	[Not Available]	null	[Not Available]	Oral Cavity	Head and Neck Squamous Cell Carcinoma	No	[Not Available]	[Not Available]	[Not Available]	[Not Available]	[Not Available]	[Not Available]	Primary	13
TCGA-BB-4225	Consented	United States	null	[Not Available]	Tongue, Base of tongue	Head and Neck Squamous Cell Carcinoma	No	[Not Available]	[Not Available]	[Not Available]	[Not Available]	[Not Available]	[Not Available]	Primary	-10
TCGA-BB-4224	Consented	United States	null	[Not Available]	Tongue	Head and Neck Squamous Cell Carcinoma	No	[Not Available]	[Not Available]	[Not Available]	[Not Available]	[Not Available]	[Not Available]	Primary	0
TCGA-BB-4223	Consented	United States	null	[Not Available]	Tonsil	Head and Neck Squamous Cell Carcinoma	No	[Not Available]	[Not Available]	[Not Available]	[Not Available]	[Not Available]	[Not Available]	Primary	31
TCGA-BA-5153	Consented	[Not Available]	null	[Not Available]	Tonsil	Head and Neck Squamous Cell Carcinoma	No	[Not Available]	[Not Available]	[Not Available]	[Not Available]	[Not Available]	[Not Available]	Primary	-1
TCGA-BA-5151	Consented	[Not Available]	null	[Not Available]	Buccal mucosa	Head and Neck Squamous Cell Carcinoma	No	[Not Available]	[Not Available]	[Not Available]	[Not Available]	[Not Available]	[Not Available]	Primary	-6
TCGA-HD-7917	Consented	United States	null	[Not Available]	Floor of Mouth	Head and Neck Squamous Cell Carcinoma	No	No	[Not Available]	[Not Available]	[Not Available]	[Not Available]	[Not Available]	Primary	31
TCGA-CQ-7067	Consented	Canada	null	[Not Available]	Tongue	Head and Neck Squamous Cell Carcinoma	No	Yes, History of Prior Malignancy	[Not Available]	[Not Available]	[Not Available]	[Not Available]	[Not Available]	Primary	363
TCGA-BB-7871	Consented	United States	null	[Not Available]	[Not Available]	Head and Neck Squamous Cell Carcinoma	No	No	[Not Available]	[Not Available]	[Not Available]	[Not Available]	[Not Available]	Primary	48
TCGA-BB-7870	Consented	United States	null	[Not Available]	Larynx	Head and Neck Squamous Cell Carcinoma	No	No	[Not Available]	[Not Available]	[Not Available]	[Not Available]	[Not Available]	Primary	19
TCGA-BB-7866	Consented	United States	null	[Not Available]	Tonsil	Head and Neck Squamous Cell Carcinoma	No	No	[Not Available]	[Not Available]	[Not Available]	[Not Available]	[Not Available]	Primary	0
TCGA-BB-7862	Consented	United States	null	[Not Available]	Larynx	Head and Neck Squamous Cell Carcinoma	No	No	[Not Available]	[Not Available]	[Not Available]	[Not Available]	[Not Available]	Primary	55
TCGA-BB-7863	Consented	United States	null	[Not Available]	Tongue	Head and Neck Squamous Cell Carcinoma	No	No	[Not Available]	[Not Available]	[Not Available]	[Not Available]	[Not Available]	Primary	42
TCGA-BB-7864	Consented	United States	null	[Not Available]	Larynx	Head and Neck Squamous Cell Carcinoma	No	No	[Not Available]	[Not Available]	[Not Available]	[Not Available]	[Not Available]	Primary	58
TCGA-HL-7533	Consented	United States	null	[Not Available]	Oral Cavity	Head and Neck Squamous Cell Carcinoma	No	No	Other	[Not Available]	[Not Available]	blood	[Not Available]	Primary	-6
TCGA-BB-7872	Consented	United States	null	[Not Available]	Tongue	Head and Neck Squamous Cell Carcinoma	No	No	[Not Available]	[Not Available]	[Not Available]	[Not Available]	[Not Available]	Primary	51
TCGA-BB-7861	Consented	United States	null	[Not Available]	[Not Available]	Head and Neck Squamous Cell Carcinoma	No	No	[Not Available]	[Not Available]	[Not Available]	[Not Available]	[Not Available]	Primary	0
TCGA-P3-A5QA	Consented	United States	null	[Not Available]	Tongue	Head and Neck Squamous Cell Carcinoma	No	No	[Not Available]	[Not Available]	[Not Available]	[Not Available]	[Not Available]	Primary	-2
TCGA-P3-A5Q6	Consented	United States	null	[Not Available]	Tonsil	Head and Neck Squamous Cell Carcinoma	No	No	[Not Available]	[Not Available]	[Not Available]	[Not Available]	[Not Available]	Primary	-20
TCGA-P3-A5Q5	Consented	United States	null	[Not Available]	Tonsil	Head and Neck Squamous Cell Carcinoma Basaloid Type	No	No	[Not Available]	[Not Available]	[Not Available]	[Not Available]	[Not Available]	Primary	-5
TCGA-P3-A5QF	Consented	United States	null	[Not Available]	Alveolar Ridge	Head and Neck Squamous Cell Carcinoma	No	No	[Not Available]	[Not Available]	[Not Available]	[Not Available]	[Not Available]	Primary	-7
TCGA-P3-A5QE	Consented	United States	null	[Not Available]	[Not Available]	Head and Neck Squamous Cell Carcinoma Basaloid Type	No	No	[Not Available]	[Not Available]	[Not Available]	[Not Available]	[Not Available]	Primary	-3

## Sheet: clinical_drug_hnsc
bcr_patient_barcode	bcr_drug_barcode	bcr_drug_uuid	clinical_trail_drug_classification	date_of_form_completion	days_to_drug_therapy_end	days_to_drug_therapy_start	drug_name	measure_of_response	number_cycles	prescribed_dose	prescribed_dose_units	regimen_indication	regimen_indication_notes	regimen_number	route_of_administration	therapy_ongoing	therapy_type	therapy_type_notes	total_dose	total_dose_units	tx_on_clinical_trial
TCGA-BA-4077	TCGA-BA-4077-D9957	528cddf3-fef8-40f7-884d-bc28302ffe6a	[Not Available]	2011-04-04	1043	912	Cetuximab	[Not Available]	[Not Available]	[Not Available]	[Not Available]	PALLIATIVE	[Not Applicable]	1	[Not Available]	NO	Chemotherapy	[Not Available]	[Not Available]	[Not Available]	[Not Available]
TCGA-IQ-A61K	TCGA-IQ-A61K-D46027	F14AA026-A12F-4F54-860C-4357B6BCE71E	[Not Available]	2013-07-29	108	108	cisplatin	[Unknown]	[Not Available]	[Not Available]	[Not Available]	[Not Available]	[Not Applicable]	[Not Available]	[Not Available]	NO	Chemotherapy	[Not Available]	[Not Available]	[Not Available]	NO
TCGA-IQ-A61G	TCGA-IQ-A61G-D46116	1AC89840-C432-4BFB-B6FA-8F59B585E207	[Not Available]	2013-08-01	167	129	Cisplatin	Clinical Progressive Disease	[Not Available]	[Not Available]	[Not Available]	[Not Available]	[Not Applicable]	[Not Available]	[Not Available]	NO	Chemotherapy	[Not Available]	[Not Available]	[Not Available]	NO
TCGA-IQ-A61E	TCGA-IQ-A61E-D45794	A1EDB1AA-E75C-4E38-97F4-AEBF97E969C5	[Not Available]	2013-07-22	137	96	Cisplatin	Complete Response	[Not Available]	[Not Available]	[Not Available]	[Not Available]	[Not Applicable]	[Not Available]	[Not Available]	NO	Chemotherapy	[Not Available]	[Not Available]	[Not Available]	NO
TCGA-IQ-A61J	TCGA-IQ-A61J-D45953	EF73E5A4-D9DF-4B59-914F-B55699E32444	[Not Available]	2013-07-26	99	64	Cisplatin	Complete Response	[Not Available]	[Not Available]	[Not Available]	[Not Available]	[Not Applicable]	[Not Available]	[Not Available]	NO	Chemotherapy	[Not Available]	[Not Available]	[Not Available]	NO
TCGA-BA-A6DA	TCGA-BA-A6DA-D45523	13D2DADB-5EF5-4C42-9962-C48136399B87	[Not Available]	2013-07-16	110	68	Cisplatin	Complete Response	[Not Available]	[Not Available]	[Not Available]	[Not Available]	[Not Applicable]	[Not Available]	[Not Available]	NO	Chemotherapy	[Not Available]	[Not Available]	[Not Available]	NO
TCGA-BA-6870	TCGA-BA-6870-D14204	0e04b472-452f-40cf-8abf-fcefd3b40235	[Not Available]	2011-07-08	150	59	Cisplatin	[Not Available]	[Not Available]	[Not Available]	[Not Available]	ADJUVANT	[Not Applicable]	1	[Not Available]	NO	Chemotherapy	[Not Available]	[Not Available]	[Not Available]	[Not Available]
TCGA-CR-6481	TCGA-CR-6481-D18170	71b628f8-5057-4a04-b1ab-2619ade235ae	[Not Available]	2011-09-28	73	31	Carboplatin	[Not Available]	5	1	AUC	OTHER: SPECIFY IN NOTES	Primary: Concurrent	1	Intravenous (IV)	NO	Chemotherapy	[Not Available]	[Not Available]	[Not Available]	[Not Available]
TCGA-CR-6481	TCGA-CR-6481-D18171	e1d10367-0f0e-4fb6-b8ec-e2914c5a0a08	[Not Available]	2011-09-28	73	31	Paclitaxel	[Not Available]	5	30	mg/m2	OTHER: SPECIFY IN NOTES	Primary: Concurrent	1	Intravenous (IV)	NO	Chemotherapy	[Not Available]	[Not Available]	[Not Available]	[Not Available]
TCGA-CR-6473	TCGA-CR-6473-D18114	110ebb25-790c-4464-850a-14e6f1141a97	[Not Available]	2011-09-21	40	19	Paclitaxel	[Not Available]	4	60	mg/m2	OTHER: SPECIFY IN NOTES	Primary: Induction	1	Intravenous (IV)	NO	Chemotherapy	[Not Available]	[Not Available]	[Not Available]	[Not Available]
TCGA-CR-6473	TCGA-CR-6473-D18116	e987a4cf-9fbe-4d81-8bce-8dca7eb4d115	[Not Available]	2011-09-21	40	19	Carboplatin	[Not Available]	4	2	AUC	OTHER: SPECIFY IN NOTES	Primary: Induction	1	Intravenous (IV)	NO	Chemotherapy	[Not Available]	[Not Available]	[Not Available]	[Not Available]
TCGA-CR-6473	TCGA-CR-6473-D18117	b1196c02-2fd2-42ec-9fc3-8d0ed68453e1	[Not Available]	2011-09-21	94	47	Paclitaxel	[Not Available]	3	30	mg/m2	OTHER: SPECIFY IN NOTES	Primary: Concurrent	2	Intravenous (IV)	NO	Chemotherapy	[Not Available]	[Not Available]	[Not Available]	[Not Available]
TCGA-CR-6473	TCGA-CR-6473-D18118	9d049d25-e038-4a57-8060-347181f9fbb2	[Not Available]	2011-09-21	94	47	Carboplatin	[Not Available]	2	1	AUC	OTHER: SPECIFY IN NOTES	Primary: Concurrent	2	Intravenous (IV)	NO	Chemotherapy	[Not Available]	[Not Available]	[Not Available]	[Not Available]
TCGA-CR-6471	TCGA-CR-6471-D18094	9fb0f015-5875-4c52-a83b-2c51e95718a7	[Not Available]	2011-09-14	595	548	Paclitaxel	[Not Available]	8	60	mg/m2	RECURRENCE	[Not Applicable]	1	Intravenous (IV)	NO	Chemotherapy	[Not Available]	[Not Available]	[Not Available]	[Not Available]
TCGA-CR-6471	TCGA-CR-6471-D18095	dcba766c-51f4-4eaf-8cd5-ba8d543b600f	[Not Available]	2011-09-14	595	548	Carboplatin	[Not Available]	8	2	AUC	RECURRENCE	[Not Applicable]	1	Intravenous (IV)	NO	Chemotherapy	[Not Available]	[Not Available]	[Not Available]	[Not Available]
TCGA-CR-6471	TCGA-CR-6471-D18096	7f4949ac-e0b8-4e8e-a9c3-f749a60cce1f	[Not Available]	2011-09-14	646	618	Paclitaxel	[Not Available]	5	35	mg/m2	RECURRENCE	[Not Applicable]	2	Intravenous (IV)	NO	Chemotherapy	[Not Available]	[Not Available]	[Not Available]	[Not Available]
TCGA-CR-6471	TCGA-CR-6471-D18097	f29ebd98-c46a-4e22-89e4-0a9ac9a877fd	[Not Available]	2011-09-14	646	618	Carboplatin	[Not Available]	5	1.5	AUC	RECURRENCE	[Not Applicable]	2	Intravenous (IV)	NO	Chemotherapy	[Not Available]	[Not Available]	[Not Available]	[Not Available]
TCGA-CR-6471	TCGA-CR-6471-D18098	bb9aca4d-12a7-4331-a8f4-e00b84d0f2b0	[Not Available]	2011-09-14	1052	1052	Erbitux	[Not Available]	1	400	mg/m2	PALLIATIVE	[Not Applicable]	3	Intravenous (IV)	NO	Chemotherapy	[Not Available]	[Not Available]	[Not Available]	[Not Available]
TCGA-CR-6471	TCGA-CR-6471-D18099	3a077e33-bbb8-4daf-bec7-830162b7a853	[Not Available]	2011-09-14	1087	1059	Methotrexate	[Not Available]	5	30	mg/m2	PALLIATIVE	[Not Applicable]	4	Intravenous (IV)	NO	Chemotherapy	[Not Available]	[Not Available]	[Not Available]	[Not Available]
TCGA-CR-6471	TCGA-CR-6471-D18100	b35cd9ce-a17e-41b2-b4e9-85fca91f2bef	[Not Available]	2011-09-14	1129	1108	Docetaxol	[Not Available]	4	40	mg/m2	PALLIATIVE	[Not Applicable]	5	Intravenous (IV)	NO	Chemotherapy	[Not Available]	[Not Available]	[Not Available]	[Not Available]
TCGA-BA-6873	TCGA-BA-6873-D14873	935866ce-b2bc-47fd-8d79-529515f4704f	[Not Available]	2011-07-08	118	72	Cisplatin	[Not Available]	3	100	mg/m2	PROGRESSION	[Not Applicable]	1	Intravenous (IV)	NO	Chemotherapy	[Not Available]	640	mg	[Not Available]
TCGA-CR-6474	TCGA-CR-6474-D18124	62a48fc6-1cdc-4d47-919b-c728e8772363	[Not Available]	2011-09-21	[Not Available]	[Completed]	[Unknown]	[Not Available]	[Unknown]	[Not Available]	[Not Available]	PALLIATIVE	[Not Applicable]	1	[Not Available]	NO	Chemotherapy	[Not Available]	[Not Available]	[Not Available]	[Not Available]
TCGA-CR-6482	TCGA-CR-6482-D18179	0de72eb9-07cc-406f-a941-36f6e8cf4ece	[Not Available]	2011-09-28	74	74	Paclitaxel	[Not Available]	1	90	mg/m2	OTHER: SPECIFY IN NOTES	Primary: Induction	1	Intravenous (IV)	NO	Chemotherapy	[Not Available]	[Not Available]	[Not Available]	[Not Available]
TCGA-CR-6482	TCGA-CR-6482-D18180	36d20c27-5cb4-401a-a4b6-b5386e99d841	[Not Available]	2011-09-28	74	74	Cisplatin	[Not Available]	1	75	mg/m2	OTHER: SPECIFY IN NOTES	Primary: Induction	1	Intravenous (IV)	NO	Chemotherapy	[Not Available]	[Not Available]	[Not Available]	[Not Available]
TCGA-CR-6482	TCGA-CR-6482-D18181	a32b9afc-4e03-4764-8096-852dc714b1d7	[Not Available]	2011-09-28	74	74	Erbitux	[Not Available]	1	400	mg/m2	OTHER: SPECIFY IN NOTES	Primary: Induction	1	Intravenous (IV)	NO	Chemotherapy	[Not Available]	[Not Available]	[Not Available]	[Not Available]
TCGA-CR-6482	TCGA-CR-6482-D18182	29ddfe37-3d8a-4f3b-9fe1-fa319b656b0e	[Not Available]	2011-09-28	137	88	Paclitaxel	[Not Available]	8	60	mg/m2	OTHER: SPECIFY IN NOTES	Primary: Induction	2	Intravenous (IV)	NO	Chemotherapy	[Not Available]	[Not Available]	[Not Available]	[Not Available]
TCGA-CR-6482	TCGA-CR-6482-D18183	6c867000-4574-4f11-99ef-5e231decc673	[Not Available]	2011-09-28	137	88	Carboplatin	[Not Available]	8	2	AUC	OTHER: SPECIFY IN NOTES	Primary: Induction	2	Intravenous (IV)	NO	Chemotherapy	[Not Available]	[Not Available]	[Not Available]	[Not Available]
TCGA-CR-6482	TCGA-CR-6482-D18184	31e31610-02a7-4bc4-b391-97fc88f771d3	[Not Available]	2011-09-28	193	158	Paclitaxel	[Not Available]	6	30	mg/m2	OTHER: SPECIFY IN NOTES	Primary: Concurrent	3	Intravenous (IV)	NO	Chemotherapy	[Not Available]	[Not Available]	[Not Available]	[Not Available]
TCGA-CR-6482	TCGA-CR-6482-D18185	7d00a4d2-95cb-4518-8663-41791801c47b	[Not Available]	2011-09-28	193	158	Carboplatin	[Not Available]	6	1	AUC	OTHER: SPECIFY IN NOTES	Primary: Concurrent	3	Intravenous (IV)	NO	Chemotherapy	[Not Available]	[Not Available]	[Not Available]	[Not Available]
TCGA-BA-A6D8	TCGA-BA-A6D8-D45515	E48C2867-CB04-45D0-9247-25DDEA0676A6	[Not Available]	2013-07-16	153	111	Cisplatin	Complete Response	[Not Available]	[Not Available]	[Not Available]	[Not Available]	[Not Applicable]	[Not Available]	[Not Available]	NO	Chemotherapy	[Not Available]	[Not Available]	[Not Available]	NO
TCGA-CN-4731	TCGA-CN-4731-D10894	5b1e2172-4a88-4d66-a2b1-1bbfc3b32648	[Not Available]	2011-04-29	301	272	ERBITUX	[Not Available]	[Unknown]	[Unknown]	mg/m2/wk	RECURRENCE	[Not Applicable]	1	Intravenous (IV)	NO	Chemotherapy	[Not Available]	[Unknown]	mg/m2/wk	[Not Available]
TCGA-CN-4731	TCGA-CN-4731-D20686	a0702d5c-599f-444a-9a1b-3d1a911376a1	[Not Available]	2012-01-19	559	545	ERBITUX	[Not Available]	3	100	mg/mL	RECURRENCE	[Not Applicable]	1	Intravenous (IV)	NO	Chemotherapy	[Not Available]	100	mg/mL	[Not Available]
TCGA-CN-4731	TCGA-CN-4731-D20687	fc6c38a7-e43b-4801-a776-8420d24af2f2	[Not Available]	2012-01-19	559	545	ERBITUX	[Not Available]	3	100	mg/mL	RECURRENCE	[Not Applicable]	2	Intravenous (IV)	NO	Chemotherapy	[Not Available]	100	mg/mL	[Not Available]
TCGA-CN-4731	TCGA-CN-4731-D20688	1e6c7355-6a32-41ef-9932-2d578ed00927	[Not Available]	2012-01-19	559	545	ERBITUX	[Not Available]	3	100	mg/mL	RECURRENCE	[Not Applicable]	3	Intravenous (IV)	NO	Chemotherapy	[Not Available]	100	mg/mL	[Not Available]
TCGA-CN-5360	TCGA-CN-5360-D11047	901ff2ac-5284-4b23-b1fb-35fee574c05f	[Not Available]	2011-05-03	124	80	CISPLATIN	[Not Available]	3	[Unknown]	mg	ADJUVANT	[Not Applicable]	1	Intravenous (IV)	NO	Chemotherapy	[Not Available]	[Unknown]	mg	[Not Available]
TCGA-CV-5440	TCGA-CV-5440-D18428	59F71D6C-9A07-4851-86B3-CFC6CAEB4F8E	[Not Available]	2011-11-04	[Not Available]	31	Palixtaxel	[Not Available]	[Unknown]	[Not Available]	[Not Available]	ADJUVANT	[Not Applicable]	[Unknown]	Intravenous (IV)	YES	Chemotherapy	[Not Available]	[Not Available]	[Not Available]	[Not Available]
TCGA-CR-5249	TCGA-CR-5249-D13189	94117543-5c6a-4a74-a486-0921749aca04	[Not Available]	2011-04-05	139	101	Cetuximab	[Not Available]	[Unknown]	[Unknown]	mg	ADJUVANT	[Not Applicable]	1	Intravenous (IV)	NO	Chemotherapy	[Not Available]	[Not Available]	[Not Available]	[Not Available]
TCGA-CR-7383	TCGA-CR-7383-D31295	5a5fcf41-1159-447b-ab81-b1c907ecdbee	[Not Available]	2012-04-30	483	462	Paclitaxel	Partial Response	[Not Available]	[Not Available]	[Not Available]	[Not Available]	[Not Applicable]	[Not Available]	[Not Available]	NO	Chemotherapy	[Not Available]	[Not Available]	[Not Available]	NO
TCGA-CR-7383	TCGA-CR-7383-D31296	c94ca080-9be6-4783-93e7-5136c884689a	[Not Available]	2012-04-30	483	462	Carboplatin	Partial Response	[Not Available]	[Not Available]	[Not Available]	[Not Available]	[Not Applicable]	[Not Available]	[Not Available]	NO	Chemotherapy	[Not Available]	[Not Available]	[Not Available]	NO
TCGA-CR-6477	TCGA-CR-6477-D18159	f1b1e2c5-f843-4269-8de3-8ed8cfcbd39e	[Not Available]	2011-09-28	66	10	Paclitaxel	[Not Available]	8	60	mg/m2	OTHER: SPECIFY IN NOTES	Primary: Induction	1	Intravenous (IV)	NO	Chemotherapy	[Not Available]	[Not Available]	[Not Available]	[Not Available]
TCGA-CR-6477	TCGA-CR-6477-D18160	6a5a4518-b29e-4637-bc94-5a4a0bd4a73f	[Not Available]	2011-09-28	66	10	Carboplatin	[Not Available]	8	2	AUC	OTHER: SPECIFY IN NOTES	Primary: Induction	1	Intravenous (IV)	NO	Chemotherapy	[Not Available]	[Not Available]	[Not Available]	[Not Available]
TCGA-CR-6477	TCGA-CR-6477-D18161	aa5e852a-2e06-4c43-b91a-8881353915f0	[Not Available]	2011-09-28	84	77	Carboplatin	[Not Available]	2	1	AUC	OTHER: SPECIFY IN NOTES	Primary: Concurrent	2	Intravenous (IV)	NO	Chemotherapy	[Not Available]	[Not Available]	[Not Available]	[Not Available]
TCGA-CR-6477	TCGA-CR-6477-D18162	d43ac0c9-4494-4a04-8d86-bb43829bd2bc	[Not Available]	2011-09-28	84	77	Paclitaxel	[Not Available]	2	30	mg/m2	OTHER: SPECIFY IN NOTES	Primary: Concurrent	2	Intravenous (IV)	NO	Chemotherapy	[Not Available]	[Not Available]	[Not Available]	[Not Available]
TCGA-CN-5367	TCGA-CN-5367-D11126	2fc23b54-6d79-4aa8-b736-3fcf97c884ca	[Not Available]	2011-05-04	139	88	CISPLATIN	[Not Available]	[Unknown]	[Unknown]	mg	ADJUVANT	[Not Applicable]	1	Intravenous (IV)	NO	Chemotherapy	[Not Available]	[Unknown]	mg	[Not Available]
TCGA-CR-7388	TCGA-CR-7388-D22120	7cc6e38c-50c0-4f55-925f-060643729c57	[Not Available]	2012-02-15	92	64	Paclitaxel	[Not Available]	5	60	mg/m2	OTHER: SPECIFY IN NOTES	Primary: Induction	1	Intravenous (IV)	NO	Chemotherapy	[Not Available]	[Not Available]	[Not Available]	[Not Available]
TCGA-CR-7388	TCGA-CR-7388-D22121	410f8a74-5fb7-4ae7-9cc9-7cc310fe3f77	[Not Available]	2012-02-15	92	64	Carboplatin	[Not Available]	5	2	AUC	OTHER: SPECIFY IN NOTES	Primary: Induction	1	Intravenous (IV)	NO	Chemotherapy	[Not Available]	[Not Available]	[Not Available]	[Not Available]
TCGA-CR-7388	TCGA-CR-7388-D22122	3c965cbf-deea-4977-948a-84b6b2586f9c	[Not Available]	2012-02-15	120	113	Paclitaxel	[Not Available]	2	30	mg/m2	OTHER: SPECIFY IN NOTES	Primary: Concurrent	2	Intravenous (IV)	NO	Chemotherapy	[Not Available]	[Not Available]	[Not Available]	[Not Available]
TCGA-CR-7388	TCGA-CR-7388-D22123	ceb5f93d-3576-47c9-ae6d-398c1ddb8875	[Not Available]	2012-02-15	120	113	Carboplatin	[Not Available]	2	1	AUC	OTHER: SPECIFY IN NOTES	Primary: Concurrent	2	Intravenous (IV)	NO	Chemotherapy	[Not Available]	[Not Available]	[Not Available]	[Not Available]
TCGA-CR-7388	TCGA-CR-7388-D22124	604d13bf-46bb-407f-adac-e2f80c779a9e	[Not Available]	2012-02-15	733	705	Erbitux	[Not Available]	[Unknown]	[Not Available]	[Not Available]	PALLIATIVE	[Not Applicable]	3	Intravenous (IV)	NO	Chemotherapy	[Not Available]	[Not Available]	[Not Available]	[Not Available]
TCGA-CV-7416	TCGA-CV-7416-D30340	4f60858e-0dee-4741-8233-97c82f78fc23	[Not Available]	2012-04-10	334	334	Cisplatin	[Not Available]	[Not Available]	[Not Available]	[Not Available]	[Not Available]	[Not Applicable]	[Not Available]	[Not Available]	NO	Chemotherapy	[Not Available]	[Not Available]	[Not Available]	NO
TCGA-CV-7416	TCGA-CV-7416-D30479	d27d670c-8499-47eb-97a4-d36208c38885	[Not Available]	2012-04-11	334	[Not Available]	Fluorouracil	[Not Available]	[Not Available]	[Not Available]	[Not Available]	[Not Available]	[Not Applicable]	[Not Available]	[Not Available]	NO	Chemotherapy	[Not Available]	[Not Available]	[Not Available]	NO
TCGA-CR-5247	TCGA-CR-5247-D31388	7d7f6836-eb8b-4b3f-99e3-8eeff2599064	[Not Available]	2012-05-02	92	31	Paclitaxel	Complete Response	[Not Available]	[Not Available]	[Not Available]	[Not Available]	[Not Applicable]	[Not Available]	[Not Available]	NO	Chemotherapy	[Not Available]	[Not Available]	[Not Available]	NO
TCGA-CR-5247	TCGA-CR-5247-D31389	a26d314a-0f30-4458-81fa-dd201670068c	[Not Available]	2012-05-02	92	31	Carboplatin	Complete Response	[Not Available]	[Not Available]	[Not Available]	[Not Available]	[Not Applicable]	[Not Available]	[Not Available]	NO	Chemotherapy	[Not Available]	[Not Available]	[Not Available]	NO
TCGA-CR-7373	TCGA-CR-7373-D22019	3cb4ba34-fa16-464b-9594-4b9bcf7a64fa	[Not Available]	2012-02-14	138	96	Cisplatin	[Not Available]	[Unknown]	[Unknown]	[Not Available]	ADJUVANT	[Not Applicable]	1	Intravenous (IV)	NO	Chemotherapy	[Not Available]	[Not Available]	[Not Available]	[Not Available]
TCGA-CV-5435	TCGA-CV-5435-D18710	f790bfb0-ab34-4f22-8049-efddc91cfcc8	[Not Available]	2011-11-09	62	28	Carboplatinum	[Not Available]	2	[Not Available]	[Not Available]	ADJUVANT	[Not Applicable]	[Not Available]	Intravenous (IV)	NO	Chemotherapy	[Not Available]	[Not Available]	[Not Available]	[Not Available]
TCGA-CV-5435	TCGA-CV-5435-D20816	cda8bb55-d9e7-48a5-a6ac-a2f3bcf2f11f	[Not Available]	2012-01-23	335	303	Carboplatinum	[Not Available]	[Not Available]	[Not Available]	[Not Available]	RECURRENCE	[Not Applicable]	[Not Available]	Intravenous (IV)	NO	Chemotherapy	[Not Available]	[Not Available]	[Not Available]	[Not Available]
TCGA-CV-5435	TCGA-CV-5435-D20817	a02667c2-f716-40fb-9134-1af1ff3317a9	[Not Available]	2012-01-23	335	303	Paclitaxel	[Not Available]	[Not Available]	[Not Available]	[Not Available]	RECURRENCE	[Not Applicable]	[Not Available]	Intravenous (IV)	NO	Chemotherapy	[Not Available]	[Not Available]	[Not Available]	[Not Available]
TCGA-CN-6023	TCGA-CN-6023-D12963	1340343d-7b35-4956-869b-977df089d4d7	[Not Available]	2011-06-15	99	49	erbitux	[Not Available]	unk	unk	mg/mL	ADJUVANT	[Not Applicable]	1	Intravenous (IV)	NO	Chemotherapy	[Not Available]	unk	mg/mL	[Not Available]
TCGA-CN-6016	TCGA-CN-6016-D12925	5f3c849a-2223-4b0e-a956-302e6eb6281e	[Not Available]	2011-06-14	140	92	carboplatin	[Not Available]	unk	2	AUC	ADJUVANT	[Not Applicable]	1	Intravenous (IV)	NO	Chemotherapy	[Not Available]	2	AUC	[Not Available]
TCGA-CN-6989	TCGA-CN-6989-D15308	57bb7a6a-4eeb-4d4e-8a88-730d769c7b00	[Not Available]	2011-08-17	113	72	CARBOPLATIN	[Not Available]	4	50	mg/mL	ADJUVANT	[Not Applicable]	1	Intravenous (IV)	NO	Chemotherapy	[Not Available]	200	mg/mL	[Not Available]
TCGA-CR-6478	TCGA-CR-6478-D18137	fdbf2d41-fe89-4dd5-8a72-826df2ff8187	[Not Available]	2011-09-21	107	44	Paclitaxel	[Not Available]	9	60	mg/m2	OTHER: SPECIFY IN NOTES	Primary: Induction	1	Intravenous (IV)	NO	Chemotherapy	[Not Available]	[Not Available]	[Not Available]	[Not Available]
TCGA-CR-6478	TCGA-CR-6478-D18138	2ded5b77-8b97-49b2-b957-001608457121	[Not Available]	2011-09-21	107	44	Carboplatin	[Not Available]	9	2	AUC	OTHER: SPECIFY IN NOTES	Primary: Induction	1	Intravenous (IV)	NO	Chemotherapy	[Not Available]	[Not Available]	[Not Available]	[Not Available]
TCGA-CR-6478	TCGA-CR-6478-D18139	4f5fabcf-d4a0-4bef-8a71-853602d19e67	[Not Available]	2011-09-21	162	125	Paclitaxel	[Not Available]	5	30	mg/m2	OTHER: SPECIFY IN NOTES	Primary: Concurrent	2	Intravenous (IV)	NO	Chemotherapy	[Not Available]	[Not Available]	[Not Available]	[Not Available]
TCGA-CR-6478	TCGA-CR-6478-D18140	5967b952-2380-4f24-b6b9-7b8ae33e1a1d	[Not Available]	2011-09-21	162	125	Carboplatin	[Not Available]	5	1	AUC	OTHER: SPECIFY IN NOTES	Primary: Concurrent	2	Intravenous (IV)	NO	Chemotherapy	[Not Available]	[Not Available]	[Not Available]	[Not Available]
TCGA-CN-5364	TCGA-CN-5364-D11176	06b941e6-c869-4cb3-8019-ca4f5ec64875	[Not Available]	2011-05-04	304	231	CARBOPLATIN	[Not Available]	[Unknown]	[Unknown]	mg	ADJUVANT	[Not Applicable]	1	Intravenous (IV)	NO	Chemotherapy	[Not Available]	[Unknown]	mg	[Not Available]
TCGA-CN-5364	TCGA-CN-5364-D11177	05b57b8e-479e-4fbe-be51-1d514ce6a088	[Not Available]	2011-05-04	304	231	TAXOL	[Not Available]	[Unknown]	[Unknown]	mg	ADJUVANT	[Not Applicable]	1	Intravenous (IV)	NO	Chemotherapy	[Not Available]	[Unknown]	mg	[Not Available]
TCGA-CV-5439	TCGA-CV-5439-D18426	f249dc8f-d9c5-421b-912e-4035f6958f41	[Not Available]	2011-11-14	345	231	Carboplatinum	[Not Available]	6	[Not Available]	[Not Available]	RECURRENCE	[Not Applicable]	[Not Available]	Intravenous (IV)	NO	Chemotherapy	[Not Available]	[Not Available]	[Not Available]	[Not Available]
TCGA-CV-5439	TCGA-CV-5439-D20815	b5acfad2-1ead-413a-9d5d-71187daf570b	[Not Available]	2012-01-23	427	365	IRESSA	[Not Available]	2	[Not Available]	[Not Available]	PALLIATIVE	[Not Applicable]	[Not Available]	Oral	NO	Chemotherapy	[Not Available]	[Not Available]	[Not Available]	[Not Available]
TCGA-CN-6013	TCGA-CN-6013-D12921	c1510e5b-75e6-4df8-885b-58839450817b	[Not Available]	2011-06-14	147	103	cisplatin	[Not Available]	3	100	mg/m2	ADJUVANT	[Not Applicable]	1	Intravenous (IV)	NO	Chemotherapy	[Not Available]	100	mg/m2	[Not Available]
TCGA-CV-5434	TCGA-CV-5434-D18711	2c7bc42d-27b0-4197-bdb1-346666fd7fc8	[Not Available]	2011-11-09	3259	3257	Carboplatin	[Not Available]	2	[Not Available]	[Not Available]	RECURRENCE	[Not Applicable]	[Not Available]	Intravenous (IV)	NO	Chemotherapy	[Not Available]	[Not Available]	[Not Available]	[Not Available]
TCGA-CV-5434	TCGA-CV-5434-D20814	db6629f8-e29a-4987-ac4a-89fbb505b4af	[Not Available]	2012-01-23	3259	3257	Paclitaxel	[Not Available]	2	[Not Available]	[Not Available]	RECURRENCE	[Not Applicable]	[Not Available]	Intravenous (IV)	NO	Chemotherapy	[Not Available]	[Not Available]	[Not Available]	[Not Available]
TCGA-DQ-7589	TCGA-DQ-7589-D33012	a4180d87-8158-4da3-8ee9-c3e8e2e373ef	[Not Available]	2012-07-25	34	9	carboplatin	Stable Disease	[Not Available]	[Not Available]	[Not Available]	[Not Available]	[Not Applicable]	[Not Available]	[Not Available]	NO	Chemotherapy	[Not Available]	[Not Available]	[Not Available]	NO
TCGA-DQ-7589	TCGA-DQ-7589-D33013	0d61b8e3-b176-42f3-b99b-fff69007fd9a	[Not Available]	2012-07-25	34	9	docetaxel	Stable Disease	[Not Available]	[Not Available]	[Not Available]	[Not Available]	[Not Applicable]	[Not Available]	[Not Available]	NO	Chemotherapy	[Not Available]	[Not Available]	[Not Available]	NO
TCGA-DQ-7589	TCGA-DQ-7589-D33014	6e256d49-b28d-4a32-9d14-20a9f02755a2	[Not Available]	2012-07-25	34	9	5-fluorouracil	Stable Disease	[Not Available]	[Not Available]	[Not Available]	[Not Available]	[Not Applicable]	[Not Available]	[Not Available]	NO	Chemotherapy	[Not Available]	[Not Available]	[Not Available]	NO
TCGA-DQ-7589	TCGA-DQ-7589-D33015	35bec474-aed7-466b-a515-ff6126d3c5be	[Not Available]	2012-07-25	154	119	carboplatin	Complete Response	[Not Available]	[Not Available]	[Not Available]	[Not Available]	[Not Applicable]	[Not Available]	[Not Available]	NO	Chemotherapy	[Not Available]	[Not Available]	[Not Available]	NO
TCGA-DQ-7589	TCGA-DQ-7589-D33016	3d9261b2-d77c-4e21-9243-13ba42d7747f	[Not Available]	2012-07-25	154	119	paclitaxel	Complete Response	[Not Available]	[Not Available]	[Not Available]	[Not Available]	[Not Applicable]	[Not Available]	[Not Available]	NO	Chemotherapy	[Not Available]	[Not Available]	[Not Available]	NO
TCGA-DQ-7594	TCGA-DQ-7594-D33041	30e4d1cd-f366-44fc-8a63-d3e0375fa382	[Not Available]	2012-07-25	53	12	taxol	Complete Response	[Not Available]	[Not Available]	[Not Available]	[Not Available]	[Not Applicable]	[Not Available]	[Not Available]	NO	Chemotherapy	[Not Available]	[Not Available]	[Not Available]	NO
TCGA-DQ-7594	TCGA-DQ-7594-D33042	77f5ce85-f72e-4ba3-9d07-3fc43549d753	[Not Available]	2012-07-25	53	12	carboplatin	Complete Response	[Not Available]	[Not Available]	[Not Available]	[Not Available]	[Not Applicable]	[Not Available]	[Not Available]	NO	Chemotherapy	[Not Available]	[Not Available]	[Not Available]	NO
TCGA-CN-5370	TCGA-CN-5370-D20384	b6f5aa20-1b2c-4c5c-86fe-a94da873ec8c	[Not Available]	2012-01-11	182	141	cisplatin	[Not Available]	3	unk	mg/mL	RECURRENCE	[Not Applicable]	1	Intravenous (IV)	NO	Chemotherapy	[Not Available]	unk	mg/mL	[Not Available]
TCGA-CN-5370	TCGA-CN-5370-D20385	46c0a0fa-6a2f-4e82-ba51-afcd0b310a13	[Not Available]	2012-01-11	182	141	cisplatin	[Not Available]	3	unk	mg/mL	RECURRENCE	[Not Applicable]	2	Intravenous (IV)	NO	Chemotherapy	[Not Available]	unk	mg/mL	[Not Available]
TCGA-CN-5370	TCGA-CN-5370-D20386	118f2653-b67f-4da4-a82e-adc34a93f976	[Not Available]	2012-01-11	182	141	cisplatin	[Not Available]	3	unk	mg/mL	RECURRENCE	[Not Applicable]	3	Intravenous (IV)	NO	Chemotherapy	[Not Available]	unk	mg/mL	[Not Available]
TCGA-DQ-7591	TCGA-DQ-7591-D29640	3ace2e6d-80b1-4989-9b9a-6976ddc1fc72	[Not Available]	2012-02-16	68	22	carboplatin	[Not Available]	1	83	mg/wk	ADJUVANT	[Not Applicable]	1	Intravenous (IV)	NO	Chemotherapy	[Not Available]	664	mg	[Not Available]
TCGA-DQ-7591	TCGA-DQ-7591-D29643	edb39596-25dd-481d-9cbf-62cf35d84a18	[Not Available]	2012-02-16	68	22	taxol	[Not Available]	1	56	mg/wk	ADJUVANT	[Not Applicable]	1	Intravenous (IV)	NO	Chemotherapy	[Not Available]	448	mg	[Not Available]
TCGA-CR-7385	TCGA-CR-7385-D22072	25d956a8-4238-49b9-8ad9-f7345e7bcbff	[Not Available]	2012-02-15	87	30	[Unknown]	[Not Available]	[Not Available]	[Not Available]	[Not Available]	ADJUVANT	[Not Applicable]	1	Intravenous (IV)	NO	Chemotherapy	[Not Available]	[Not Available]	[Not Available]	[Not Available]
TCGA-CV-5430	TCGA-CV-5430-D18730	92d2595c-3bda-4b55-8b49-6bde38d97500	[Not Available]	2011-11-09	1703	1642	Carboplatinum	[Not Available]	4	[Not Available]	[Not Available]	RECURRENCE	[Not Applicable]	[Not Available]	Intravenous (IV)	NO	Chemotherapy	[Not Available]	[Not Available]	[Not Available]	[Not Available]
TCGA-CV-5430	TCGA-CV-5430-D20804	da6eb296-76b5-4ff2-a086-bf5096c49af9	[Not Available]	2012-01-23	1703	1642	Paclitaxel	[Not Available]	4	[Not Available]	[Not Available]	RECURRENCE	[Not Applicable]	[Not Available]	Intravenous (IV)	NO	Chemotherapy	[Not Available]	[Not Available]	[Not Available]	[Not Available]
TCGA-CV-5430	TCGA-CV-5430-D20811	47f08294-0a31-49e4-8fcc-da04c9605738	[Not Available]	2012-01-23	1703	1642	Irinotecan	[Not Available]	4	[Not Available]	[Not Available]	RECURRENCE	[Not Applicable]	[Not Available]	Intravenous (IV)	NO	Chemotherapy	[Not Available]	[Not Available]	[Not Available]	[Not Available]
TCGA-CR-7404	TCGA-CR-7404-D31324	050b0ab3-3223-4d90-b068-8cad729354b2	[Not Available]	2012-04-30	66	17	Paclitaxel	[Unknown]	[Not Available]	[Not Available]	[Not Available]	[Not Available]	[Not Applicable]	[Not Available]	[Not Available]	NO	Chemotherapy	[Not Available]	[Not Available]	[Not Available]	NO
TCGA-CR-7404	TCGA-CR-7404-D31325	9c6e53db-fd86-4bbb-88d2-282ea90d125b	[Not Available]	2012-04-30	66	17	Carboplatin	[Unknown]	[Not Available]	[Not Available]	[Not Available]	[Not Available]	[Not Applicable]	[Not Available]	[Not Available]	NO	Chemotherapy	[Not Available]	[Not Available]	[Not Available]	NO
TCGA-CR-7404	TCGA-CR-7404-D31328	81337c17-1592-4632-bf4c-c4025217872a	[Not Available]	2012-04-30	134	84	Paclitaxel	Complete Response	[Not Available]	[Not Available]	[Not Available]	[Not Available]	[Not Applicable]	[Not Available]	[Not Available]	NO	Chemotherapy	[Not Available]	[Not Available]	[Not Available]	NO
TCGA-CR-7404	TCGA-CR-7404-D31329	6ae2d638-977f-4268-bcaf-f28c42e032ed	[Not Available]	2012-04-30	134	84	Carboplatin	Complete Response	[Not Available]	[Not Available]	[Not Available]	[Not Available]	[Not Applicable]	[Not Available]	[Not Available]	NO	Chemotherapy	[Not Available]	[Not Available]	[Not Available]	NO
TCGA-CR-7404	TCGA-CR-7404-D31330	6db87718-9327-44a3-92f3-0fe89b16b4bb	[Not Available]	2012-04-30	354	298	Cetuximab	Partial Response	[Not Available]	[Not Available]	[Not Available]	[Not Available]	[Not Applicable]	[Not Available]	[Not Available]	NO	Chemotherapy	[Not Available]	[Not Available]	[Not Available]	NO
TCGA-CR-7404	TCGA-CR-7404-D31331	af883e89-1ffa-4b40-b00c-bd0232ce8cb7	[Not Available]	2012-04-30	414	374	Xeloda	[Unknown]	[Not Available]	[Not Available]	[Not Available]	[Not Available]	[Not Applicable]	[Not Available]	[Not Available]	NO	Chemotherapy	[Not Available]	[Not Available]	[Not Available]	NO
TCGA-CR-7404	TCGA-CR-7404-D31332	fc1b59d1-7ac2-4385-896c-020d6cdf8787	[Not Available]	2012-04-30	598	465	Cetuximab	[Unknown]	[Not Available]	[Not Available]	[Not Available]	[Not Available]	[Not Applicable]	[Not Available]	[Not Available]	NO	Chemotherapy	[Not Available]	[Not Available]	[Not Available]	NO
TCGA-CR-7404	TCGA-CR-7404-D31333	ff9ed268-d746-4ee3-a453-67521f65380a	[Not Available]	2012-04-30	634	606	Paclitaxel	Stable Disease	[Not Available]	[Not Available]	[Not Available]	[Not Available]	[Not Applicable]	[Not Available]	[Not Available]	NO	Chemotherapy	[Not Available]	[Not Available]	[Not Available]	NO
TCGA-CR-7404	TCGA-CR-7404-D31334	3fb10b09-e755-48b8-a5aa-af8ac116f134	[Not Available]	2012-04-30	1080	1052	Methotrexate	[Unknown]	[Not Available]	[Not Available]	[Not Available]	[Not Available]	[Not Applicable]	[Not Available]	[Not Available]	NO	Chemotherapy	[Not Available]	[Not Available]	[Not Available]	NO
TCGA-CR-7404	TCGA-CR-7404-D31335	9ba61073-c6e7-43b8-b8a3-58776bd5447e	Phase I Trial	2012-04-30	1317	1296	PF-04605412	Clinical Progressive Disease	[Not Available]	[Not Available]	[Not Available]	[Not Available]	[Not Applicable]	[Not Available]	[Not Available]	NO	Chemotherapy	[Not Available]	[Not Available]	[Not Available]	YES
TCGA-CR-7404	TCGA-CR-7404-D31336	5ca7e448-99a9-48ac-8237-bcaca6501f19	[Not Available]	2012-04-30	1416	1331	Pemetrexed	[Unknown]	[Not Available]	[Not Available]	[Not Available]	[Not Available]	[Not Applicable]	[Not Available]	[Not Available]	NO	Chemotherapy	[Not Available]	[Not Available]	[Not Available]	NO
TCGA-CN-6996	TCGA-CN-6996-D15416	2cdc1e4c-68c4-4cd6-a393-4cd8ef3a5286	[Not Available]	2011-08-22	[Not Available]	70	CISPLATIN	[Not Available]	3	10	mg/mL	ADJUVANT	[Not Applicable]	1	Intravenous (IV)	YES	Chemotherapy	[Not Available]	30	mg/mL	[Not Available]
TCGA-CR-6484	TCGA-CR-6484-D18192	8c0c6484-903e-44fa-b9a5-2fba8742f954	[Not Available]	2011-09-28	144	109	Paclitaxel	[Not Available]	6	30	mg/m2	OTHER: SPECIFY IN NOTES	Primary: Concurrent	1	Intravenous (IV)	NO	Chemotherapy	[Not Available]	[Not Available]	[Not Available]	[Not Available]
TCGA-CR-6484	TCGA-CR-6484-D18193	5ccdbbb6-6fc9-4bdb-9ba6-ac2bb647c297	[Not Available]	2011-09-28	144	109	Carboplatin	[Not Available]	6	1	AUC	OTHER: SPECIFY IN NOTES	Primary: Concurrent	1	Intravenous (IV)	NO	Chemotherapy	[Not Available]	[Not Available]	[Not Available]	[Not Available]
TCGA-CN-4726	TCGA-CN-4726-D10835	be221675-cfcd-4752-839a-cb367153d4e4	[Not Available]	2011-04-28	94	90	CISPLATIN	[Not Available]	1	100	mg/m2/wk	RECURRENCE	[Not Applicable]	1	Intravenous (IV)	NO	Chemotherapy	[Not Available]	[Not Available]	[Not Available]	[Not Available]
TCGA-BA-4075	TCGA-BA-4075-D9965	c96b1f60-c308-47a3-b27c-ea06cc9e54b4	[Not Available]	2011-04-04	304	276	Carboplatinum	[Not Available]	[Not Available]	2	AUC	PALLIATIVE	[Not Applicable]	1	[Not Available]	NO	Chemotherapy	[Not Available]	[Not Available]	[Not Available]	[Not Available]
TCGA-BA-4075	TCGA-BA-4075-D9966	76c7fe23-2fe8-4181-b3a3-24aeda9d9293	[Not Available]	2011-04-04	304	276	Taxol	[Not Available]	[Not Available]	45	mg/m2	PALLIATIVE	[Not Applicable]	1	[Not Available]	NO	Chemotherapy	[Not Available]	[Not Available]	[Not Available]	[Not Available]
TCGA-CN-5358	TCGA-CN-5358-D10100	37dbe7fb-7d7a-4925-82c8-08f3f6de109a	[Not Available]	2011-04-07	[Not Available]	202	CISPLATIN	[Not Available]	UNK	[Unknown]	AUC	RECURRENCE	[Not Applicable]	1	Intravenous (IV)	YES	Chemotherapy	[Not Available]	[Unknown]	AUC	[Not Available]
TCGA-CN-5358	TCGA-CN-5358-D10101	bbd10715-5fbc-41cb-84ad-a254e9355ec3	[Not Available]	2011-04-07	[Not Available]	223	CARBOPLATIN	[Not Available]	[Unknown]	[Unknown]	AUC	RECURRENCE	[Not Applicable]	2	Intravenous (IV)	YES	Chemotherapy	[Not Available]	[Unknown]	AUC	[Not Available]
TCGA-CR-5250	TCGA-CR-5250-D13185	801adc1c-a982-44df-bacc-73807239f52b	[Not Available]	2011-04-05	121	56	Cisplatin	[Not Available]	N/A	232	mg	OTHER: SPECIFY IN NOTES	Primary	1	Intravenous (IV)	NO	Chemotherapy	[Not Available]	[Not Available]	[Not Available]	[Not Available]
TCGA-CR-5243	TCGA-CR-5243-D13181	e2efae3f-9f4b-4c27-92a3-1e2be7112545	[Not Available]	2011-04-05	72	16	Pacitaxel	[Not Available]	9	138	mg	OTHER: SPECIFY IN NOTES	Induction	1	Intravenous (IV)	NO	Chemotherapy	[Not Available]	[Not Available]	[Not Available]	[Not Available]
TCGA-CR-5243	TCGA-CR-5243-D13859	cd86c95c-ee26-4743-8196-7da2d926bf5c	[Not Available]	2011-04-05	72	16	Carboplatin	[Not Available]	9	340	mg	OTHER: SPECIFY IN NOTES	Induction	1	Intravenous (IV)	NO	Chemotherapy	[Not Available]	[Not Available]	[Not Available]	[Not Available]
TCGA-CR-5243	TCGA-CR-5243-D13861	a51225d1-1529-450f-804b-c19a338c24bc	[Not Available]	2011-04-05	138	91	Pacitaxel	[Not Available]	7	69	mg	OTHER: SPECIFY IN NOTES	Primary	2	Intravenous (IV)	NO	Chemotherapy	[Not Available]	[Not Available]	[Not Available]	[Not Available]
TCGA-CR-5243	TCGA-CR-5243-D13862	aff7cceb-3dcf-4550-bd96-de42b88e975e	[Not Available]	2011-04-05	138	90	Carboplatin	[Not Available]	7	178	mg	OTHER: SPECIFY IN NOTES	Primary	2	Intravenous (IV)	NO	Chemotherapy	[Not Available]	[Not Available]	[Not Available]	[Not Available]
TCGA-BA-6868	TCGA-BA-6868-D14882	c9cddced-57e8-485e-a375-e67a534d9aca	[Not Available]	2011-07-19	47	14	Taxol	[Not Available]	6	1831	mg	ADJUVANT	[Not Applicable]	1	Intravenous (IV)	NO	Chemotherapy	[Not Available]	1419	mg	[Not Available]
TCGA-BA-6868	TCGA-BA-6868-D14886	3b2f71ea-6cb7-4952-8ce4-c0aa62d9a93d	[Not Available]	2011-07-19	47	13	Carboplatin	[Not Available]	6	2248	mg	ADJUVANT	[Not Applicable]	1	Intravenous (IV)	NO	Chemotherapy	[Not Available]	1746	mg	[Not Available]
TCGA-BA-6868	TCGA-BA-6868-D14891	b32a9625-f43f-4758-ad4a-89f5d662266b	[Not Available]	2011-07-19	117	68	Cisplatin	[Not Available]	3	540	mg	ADJUVANT	[Not Applicable]	2	Intravenous (IV)	NO	Chemotherapy	[Not Available]	515	mg	[Not Available]
TCGA-CN-6019	TCGA-CN-6019-D12971	53514e53-df2d-4df6-9e6c-27c267f00251	[Not Available]	2011-06-15	83	56	cisplatin	[Not Available]	unk	10	mg/mL	ADJUVANT	[Not Applicable]	1	Intravenous (IV)	NO	Chemotherapy	[Not Available]	10	mg/mL	[Not Available]
TCGA-CN-6019	TCGA-CN-6019-D12972	8efcdd24-e738-485b-943b-583e784c212d	[Not Available]	2011-06-15	90	56	vectibix	[Not Available]	unk	20	mg/mL	ADJUVANT	[Not Applicable]	1	Intravenous (IV)	NO	Chemotherapy	[Not Available]	20	mg/mL	[Not Available]
TCGA-CN-6011	TCGA-CN-6011-D12915	cff99d0d-77d9-4d0e-87f8-6b1bfad911f4	[Not Available]	2011-06-14	159	109	cisplatin	[Not Available]	unk	unk	mg/mL	ADJUVANT	[Not Applicable]	1	Intravenous (IV)	NO	Chemotherapy	[Not Available]	unk	mg/mL	[Not Available]
TCGA-DQ-7593	TCGA-DQ-7593-D33035	ba7fced5-d534-490e-8041-ddd95e8df92b	[Not Available]	2012-07-25	67	25	carboplatin	Complete Response	[Not Available]	[Not Available]	[Not Available]	[Not Available]	[Not Applicable]	[Not Available]	[Not Available]	NO	Chemotherapy	[Not Available]	[Not Available]	[Not Available]	NO
TCGA-DQ-7593	TCGA-DQ-7593-D33036	15a3c061-b666-4dbf-916a-fcbf82997a5b	[Not Available]	2012-07-25	67	25	taxol	Complete Response	[Not Available]	[Not Available]	[Not Available]	[Not Available]	[Not Applicable]	[Not Available]	[Not Available]	NO	Chemotherapy	[Not Available]	[Not Available]	[Not Available]	NO
TCGA-DQ-7596	TCGA-DQ-7596-D33026	A2B77C67-79C9-4899-89F0-63316D7139FE	[Not Available]	2012-07-25	60	13	erbitux	Partial Response	[Not Available]	[Not Available]	[Not Available]	[Not Available]	[Not Applicable]	[Not Available]	[Not Available]	NO	Chemotherapy	[Not Available]	[Not Available]	[Not Available]	NO
TCGA-DQ-7596	TCGA-DQ-7596-D33028	C7272631-BBBE-4109-BBF2-2A1F12F340AD	[Not Available]	2012-07-25	266	203	alimta	Complete Response	[Not Available]	[Not Available]	[Not Available]	[Not Available]	[Not Applicable]	[Not Available]	[Not Available]	NO	Chemotherapy	[Not Available]	[Not Available]	[Not Available]	NO
TCGA-DQ-7596	TCGA-DQ-7596-D33029	927CC806-EB90-47AC-A80F-A6631E1FC388	[Not Available]	2012-07-25	266	203	carboplatin	Complete Response	[Not Available]	[Not Available]	[Not Available]	[Not Available]	[Not Applicable]	[Not Available]	[Not Available]	NO	Chemotherapy	[Not Available]	[Not Available]	[Not Available]	NO
TCGA-CR-7380	TCGA-CR-7380-D22063	fbe0eb78-08e9-4569-aecf-947cac0d6bfd	[Not Available]	2012-02-15	152	91	[Unknown]	[Not Available]	[Not Available]	[Not Available]	[Not Available]	ADJUVANT	[Not Applicable]	1	Intravenous (IV)	NO	Chemotherapy	[Not Available]	[Not Available]	[Not Available]	[Not Available]
TCGA-CR-7402	TCGA-CR-7402-D28764	c146e17b-6c75-4b21-9724-939a26ed21d8	[Not Available]	2012-02-28	100	36	Paclitaxel	[Not Available]	[Not Available]	40	mg/m2	OTHER: SPECIFY IN NOTES	Primary: Concurrent	1	Intravenous (IV)	NO	Chemotherapy	[Not Available]	[Not Available]	[Not Available]	[Not Available]
TCGA-CR-7402	TCGA-CR-7402-D28765	c002e09e-21e2-4eda-8436-2360bfb1f0d9	[Not Available]	2012-02-28	100	36	Carboplatin	[Not Available]	[Not Available]	1.5	AUC	OTHER: SPECIFY IN NOTES	Primary: Concurrent	1	Intravenous (IV)	NO	Chemotherapy	[Not Available]	[Not Available]	[Not Available]	[Not Available]
TCGA-IQ-7630	TCGA-IQ-7630-D38966	62308BC2-5EC2-453B-B7AD-BDBC560EEFA3	[Not Available]	2013-01-07	147	102	Docetaxel	Complete Response	[Not Available]	[Not Available]	[Not Available]	[Not Available]	[Not Applicable]	[Not Available]	[Not Available]	NO	Chemotherapy	[Not Available]	[Not Available]	[Not Available]	NO
TCGA-IQ-7630	TCGA-IQ-7630-D38968	02C628D8-7F10-4179-939A-9BE508E45F66	[Not Available]	2013-01-07	147	102	Cetuximab	Complete Response	[Not Available]	[Not Available]	[Not Available]	[Not Available]	[Not Applicable]	[Not Available]	[Not Available]	NO	Targeted Molecular therapy	[Not Available]	[Not Available]	[Not Available]	NO
TCGA-CQ-5330	TCGA-CQ-5330-D10936	7f2cfbaa-b1a9-48c4-adad-9b46c7f9674b	[Not Available]	2011-04-12	92	61	[Not Available]	[Not Available]	[Not Available]	[Not Available]	[Not Available]	ADJUVANT	[Not Applicable]	1	Intravenous (IV)	NO	Chemotherapy	[Not Available]	[Not Available]	[Not Available]	[Not Available]
TCGA-CQ-5327	TCGA-CQ-5327-D10928	087fb3b8-4696-47fe-9e79-b7f83d404fb4	[Not Available]	2011-04-05	57	57	cisplatin	[Not Available]	1	150	mg	ADJUVANT	[Not Applicable]	1	Intravenous (IV)	NO	Chemotherapy	[Not Available]	150	mg	[Not Available]
TCGA-BA-A6DD	TCGA-BA-A6DD-D45576	F7273590-003F-4BFA-B78A-0035C0B93757	[Not Available]	2013-07-17	162	95	Cisplatin	Clinical Progressive Disease	[Not Available]	[Not Available]	[Not Available]	[Not Available]	[Not Applicable]	[Not Available]	[Not Available]	NO	Chemotherapy	[Not Available]	[Not Available]	[Not Available]	NO
TCGA-DQ-7595	TCGA-DQ-7595-D33046	fca19bda-16e6-464d-892e-478bcd016b6d	[Not Available]	2012-07-25	62	34	cisplatin	Complete Response	[Not Available]	[Not Available]	[Not Available]	[Not Available]	[Not Applicable]	[Not Available]	[Not Available]	NO	Chemotherapy	[Not Available]	[Not Available]	[Not Available]	NO
TCGA-CV-7406	TCGA-CV-7406-D30335	50a76825-3d8f-4688-9884-0eaed587e53c	[Not Available]	2012-04-10	92	29	Cetuxinab	[Not Available]	[Not Available]	[Not Available]	[Not Available]	[Not Available]	[Not Applicable]	[Not Available]	[Not Available]	NO	Immunotherapy	[Not Available]	[Not Available]	[Not Available]	NO
TCGA-CN-6012	TCGA-CN-6012-D12918	2aee6c64-62c9-42d9-9395-9d272e94866e	[Not Available]	2011-06-14	199	156	cisplatin	[Not Available]	unk	unk	mg/mL	ADJUVANT	[Not Applicable]	1	Intravenous (IV)	NO	Chemotherapy	[Not Available]	unk	mg/mL	[Not Available]
TCGA-CN-6017	TCGA-CN-6017-D12930	7c63d1bb-992a-477d-94eb-c24c54de186e	[Not Available]	2011-06-14	96	75	cisplatin	[Not Available]	unk	10	mg/mL	ADJUVANT	[Not Applicable]	1	Intravenous (IV)	NO	Chemotherapy	[Not Available]	10	mg/mL	[Not Available]
TCGA-CN-6017	TCGA-CN-6017-D12931	c940082c-1adc-4531-96a4-77ed6d02dd7c	[Not Available]	2011-06-14	109	102	carboplatin	[Not Available]	unk	50	mg/mL	ADJUVANT	[Not Applicable]	1	Intravenous (IV)	NO	Chemotherapy	[Not Available]	50	mg/mL	[Not Available]
TCGA-CN-6010	TCGA-CN-6010-D12909	0380fd4a-b2f7-4719-8902-3ee482837607	[Not Available]	2011-06-13	70	50	cisplatin	[Not Available]	2	10	mg/mL	ADJUVANT	[Not Applicable]	1	Intravenous (IV)	NO	Chemotherapy	[Not Available]	10	mg/mL	[Not Available]
TCGA-DQ-7590	TCGA-DQ-7590-D33020	5acafa10-e370-4aca-8f29-bcfb2eb86e4a	[Not Available]	2012-07-25	87	45	carboplatin	Complete Response	[Not Available]	[Not Available]	[Not Available]	[Not Available]	[Not Applicable]	[Not Available]	[Not Available]	NO	Chemotherapy	[Not Available]	[Not Available]	[Not Available]	NO
TCGA-DQ-7590	TCGA-DQ-7590-D33021	c2cd31df-7cdc-4229-b365-dadb03887c0d	[Not Available]	2012-07-25	87	45	taxol	Complete Response	[Not Available]	[Not Available]	[Not Available]	[Not Available]	[Not Applicable]	[Not Available]	[Not Available]	NO	Chemotherapy	[Not Available]	[Not Available]	[Not Available]	NO
TCGA-CR-5248	TCGA-CR-5248-D31394	fafb35af-649c-43bc-a1d1-dd6841d9accc	[Not Available]	2012-05-02	83	42	Oxaliplatin	[Unknown]	[Not Available]	[Not Available]	[Not Available]	[Not Available]	[Not Applicable]	[Not Available]	[Not Available]	NO	Chemotherapy	[Not Available]	[Not Available]	[Not Available]	YES
TCGA-CR-5248	TCGA-CR-5248-D31395	fadf1011-af0a-4a46-8845-014a89f8cb70	[Not Available]	2012-05-02	83	42	Alimta	[Unknown]	[Not Available]	[Not Available]	[Not Available]	[Not Available]	[Not Applicable]	[Not Available]	[Not Available]	NO	Chemotherapy	[Not Available]	[Not Available]	[Not Available]	YES
TCGA-CR-5248	TCGA-CR-5248-D31396	932949ae-1676-4692-bbae-c76a444b0da4	[Not Available]	2012-05-02	178	136	Paclitaxel	Complete Response	[Not Available]	[Not Available]	[Not Available]	[Not Available]	[Not Applicable]	[Not Available]	[Not Available]	NO	Chemotherapy	[Not Available]	[Not Available]	[Not Available]	NO
TCGA-CR-5248	TCGA-CR-5248-D31397	be081099-79de-443b-a363-e03eb1e82c60	[Not Available]	2012-05-02	178	136	Carboplatin	Complete Response	[Not Available]	[Not Available]	[Not Available]	[Not Available]	[Not Applicable]	[Not Available]	[Not Available]	NO	Chemotherapy	[Not Available]	[Not Available]	[Not Available]	NO
TCGA-CR-5248	TCGA-CR-5248-D31398	6cbfc16d-513d-46ca-8d1a-503c1f252f03	[Not Available]	2012-05-02	1152	1124	Bevacizumab	Clinical Progressive Disease	[Not Available]	[Not Available]	[Not Available]	[Not Available]	[Not Applicable]	[Not Available]	[Not Available]	NO	Chemotherapy	[Not Available]	[Not Available]	[Not Available]	YES
TCGA-DQ-7588	TCGA-DQ-7588-D29655	42b21926-1ab0-4056-a3d7-710daa53c9d2	[Not Available]	2012-02-16	215	159	carboplatin	[Not Available]	1	[Not Available]	[Not Available]	RECURRENCE	[Not Applicable]	1	Intravenous (IV)	NO	Chemotherapy	[Not Available]	[Not Available]	[Not Available]	[Not Available]
TCGA-DQ-7588	TCGA-DQ-7588-D29656	922a9236-5a21-4d87-9254-029e49d73400	[Not Available]	2012-02-16	215	159	erbitux	[Not Available]	1	[Not Available]	[Not Available]	RECURRENCE	[Not Applicable]	1	Intravenous (IV)	NO	Chemotherapy	[Not Available]	[Not Available]	[Not Available]	[Not Available]
TCGA-DQ-7588	TCGA-DQ-7588-D29657	c7d3e770-c361-4aba-8224-7c6ee68727f9	[Not Available]	2012-02-16	421	379	docetaxel	[Not Available]	3	152	mg	PALLIATIVE	[Not Applicable]	2	Intravenous (IV)	NO	Chemotherapy	[Not Available]	455	mg	[Not Available]
TCGA-DQ-7588	TCGA-DQ-7588-D29659	a4fc4d60-02bd-4010-8177-6381336de8b2	[Not Available]	2012-02-16	421	379	AT-101	[Not Available]	3	80	mg/day	PALLIATIVE	[Not Applicable]	2	Oral	NO	Chemotherapy	[Not Available]	480	mg	[Not Available]
TCGA-DQ-7588	TCGA-DQ-7588-D29660	524d4fd7-aece-41b3-9cf6-962290779c47	[Not Available]	2012-03-27	425	421	AT-101	[Not Available]	1	20	mg/day	PALLIATIVE	[Not Applicable]	2	Oral	NO	Chemotherapy	[Not Available]	100	mg	[Not Available]
TCGA-DQ-7592	TCGA-DQ-7592-D29651	8b821505-2057-4d3c-a55e-c9031f05c315	[Not Available]	2012-02-21	94	52	cisplatin	[Not Available]	1	65	mg/wk	ADJUVANT	[Not Applicable]	1	Intravenous (IV)	NO	Chemotherapy	[Not Available]	455	mg	[Not Available]
TCGA-CR-6472	TCGA-CR-6472-D18105	f0aacdec-3e07-46f8-81d7-cd39c2f4377d	[Not Available]	2011-09-14	83	28	Paclitaxel	[Not Available]	9	60	mg/m2	OTHER: SPECIFY IN NOTES	Primary: Induction	1	Intravenous (IV)	NO	Chemotherapy	[Not Available]	[Not Available]	[Not Available]	[Not Available]
TCGA-CR-6472	TCGA-CR-6472-D18106	ab279cef-b39d-4001-a69c-f192e59790c4	[Not Available]	2011-09-14	83	28	Carboplatin	[Not Available]	9	2	AUC	OTHER: SPECIFY IN NOTES	Primary: Induction	1	Intravenous (IV)	NO	Chemotherapy	[Not Available]	[Not Available]	[Not Available]	[Not Available]
TCGA-CR-6472	TCGA-CR-6472-D18107	0d395cb2-e707-41dc-a547-368fec44ca83	[Not Available]	2011-09-14	122	108	Paclitaxel	[Not Available]	3	30	mg/m2	OTHER: SPECIFY IN NOTES	Primary: Concurrent	2	Intravenous (IV)	NO	Chemotherapy	[Not Available]	[Not Available]	[Not Available]	[Not Available]
TCGA-CR-6472	TCGA-CR-6472-D18108	a7279564-0d73-4285-ae1f-23c713a4969e	[Not Available]	2011-09-14	122	108	Carboplatin	[Not Available]	3	1	AUC	OTHER: SPECIFY IN NOTES	Primary: Concurrent	2	Intravenous (IV)	NO	Chemotherapy	[Not Available]	[Not Available]	[Not Available]	[Not Available]
TCGA-BA-5557	TCGA-BA-5557-D9935	a4fee25f-96a9-4e15-9d54-f2abfb2829a0	[Not Available]	2011-03-14	109	67	Cisplatin	[Not Available]	6	30	mg/m2	ADJUVANT	[Not Applicable]	1	[Not Available]	NO	Chemotherapy	[Not Available]	[Not Available]	[Not Available]	[Not Available]
TCGA-CR-7382	TCGA-CR-7382-D31300	ffeae0f6-8f41-4bee-b47d-5057541e48d6	[Not Available]	2012-04-30	159	[Completed]	[Unknown]	Complete Response	[Not Available]	[Not Available]	[Not Available]	[Not Available]	[Not Applicable]	[Not Available]	[Not Available]	NO	Chemotherapy	[Not Available]	[Not Available]	[Not Available]	NO
TCGA-CN-6992	TCGA-CN-6992-D15405	e401c4ae-9e4a-4b3d-bcd9-f2a87a01dca0	[Not Available]	2011-08-22	[Not Available]	71	CISPLATIN	[Not Available]	3	10	mg/mL	ADJUVANT	[Not Applicable]	1	Intravenous (IV)	YES	Chemotherapy	[Not Available]	30	mg/mL	[Not Available]
TCGA-CR-6470	TCGA-CR-6470-D18070	e688e6f5-6601-4957-9e1c-cdfee9ae10ae	[Not Available]	2011-09-14	113	85	Carboplatin	[Not Available]	5	70	mg	ADJUVANT	[Not Applicable]	1	Intravenous (IV)	NO	Chemotherapy	[Not Available]	350	mg	[Not Available]
TCGA-CR-6470	TCGA-CR-6470-D18071	fea7d9ad-8a18-4f97-873f-40e33b10ddc0	[Not Available]	2011-09-14	113	85	Paclitaxel	[Not Available]	5	221	mg	ADJUVANT	[Not Applicable]	1	Intravenous (IV)	NO	Chemotherapy	[Not Available]	1105	mg	[Not Available]
TCGA-BA-6872	TCGA-BA-6872-D14865	e9353bdd-fe93-4bad-9786-fd4d424d9db0	[Not Available]	2011-07-22	[Not Available]	[Not Available]	[Not Available]	[Not Available]	[Not Available]	[Not Available]	[Not Available]	ADJUVANT	[Not Applicable]	1	[Not Available]	[Not Available]	Chemotherapy	[Not Available]	[Not Available]	[Not Available]	[Not Available]
TCGA-CR-6480	TCGA-CR-6480-D18147	0c8b45d1-877d-490f-a9bd-7018c902b064	[Not Available]	2011-09-21	85	27	Paclitaxel	[Not Available]	3	270	mg/m2	OTHER: SPECIFY IN NOTES	Primary: Induction	1	Intravenous (IV)	NO	Chemotherapy	[Not Available]	[Not Available]	[Not Available]	[Not Available]
TCGA-CR-6480	TCGA-CR-6480-D18148	eacc0c35-00b6-46a4-8ee6-d92dfd5f7646	[Not Available]	2011-09-21	85	27	Cisplatin	[Not Available]	3	75	mg/m2	OTHER: SPECIFY IN NOTES	Primary: Induction	1	Intravenous (IV)	NO	Chemotherapy	[Not Available]	[Not Available]	[Not Available]	[Not Available]
TCGA-CR-6480	TCGA-CR-6480-D18149	74a6795a-d04a-4f59-aeb8-2768a83a4dee	[Not Available]	2011-09-21	85	27	Erbitux	[Not Available]	3	900	mg/m2	OTHER: SPECIFY IN NOTES	Primary: Induction	1	Intravenous (IV)	NO	Chemotherapy	[Not Available]	[Not Available]	[Not Available]	[Not Available]
TCGA-CR-6480	TCGA-CR-6480-D18150	6d7fe68d-e479-4a41-bbf1-86df66a08e08	[Not Available]	2011-09-21	145	103	Erbitux	[Not Available]	7	250	mg/m2	OTHER: SPECIFY IN NOTES	Primary: Concurrent	2	Intravenous (IV)	NO	Chemotherapy	[Not Available]	[Not Available]	[Not Available]	[Not Available]
TCGA-CN-5359	TCGA-CN-5359-D11136	b47651e7-2e95-4647-9b80-8e3f8c145046	[Not Available]	2011-05-04	79	54	cisplatin	[Not Available]	[Unknown]	10	mg/mL	ADJUVANT	[Not Applicable]	1	Intravenous (IV)	NO	Chemotherapy	[Not Available]	80	mg/mL	[Not Available]
TCGA-CN-5359	TCGA-CN-5359-D11139	1456374e-e04e-4a13-b6dd-7845cd4b9181	[Not Available]	2011-05-04	79	54	panitumumab	[Not Available]	[Unknown]	20	mg/mL	ADJUVANT	[Not Applicable]	1	Intravenous (IV)	NO	Chemotherapy	[Not Available]	160	mg/mL	[Not Available]
TCGA-CN-5374	TCGA-CN-5374-D11053	fdd2aa57-1849-4154-baa7-6fd8077d2354	[Not Available]	2011-05-03	182	121	CISPLATIN	[Not Available]	[Unknown]	[Unknown]	mg	ADJUVANT	[Not Applicable]	1	Intravesical	NO	Chemotherapy	[Not Available]	[Unknown]	mg	[Not Available]
TCGA-CN-4728	TCGA-CN-4728-D10846	7160c518-a7f4-4b43-a8a6-147a30bed55b	[Not Available]	2011-04-28	87	44	CISPLATIN	[Not Available]	7	30	mg/m2/wk	ADJUVANT	[Not Applicable]	1	Intravenous (IV)	NO	Chemotherapy	[Not Available]	[Not Available]	[Not Available]	[Not Available]
TCGA-CN-4728	TCGA-CN-4728-D10848	dc6b6705-34ec-4c39-8f9b-79bee2da6c7f	[Not Available]	2010-04-28	87	44	VECTIBIX	[Not Available]	7	2.5	mg/kg	ADJUVANT	[Not Applicable]	1	Intravenous (IV)	NO	Chemotherapy	[Not Available]	[Not Available]	mg/kg	[Not Available]
TCGA-CN-4727	TCGA-CN-4727-D10840	387ea7b9-504d-4bfc-adb0-f9273bd4bc4b	[Not Available]	2011-04-28	143	83	CISPLATIN	[Not Available]	[Unknown]	[Unknown]	mg/m2/wk	ADJUVANT	[Not Applicable]	1	Intravenous (IV)	NO	Chemotherapy	[Not Available]	[Unknown]	mg/m2/wk	[Not Available]
TCGA-CN-5366	TCGA-CN-5366-D11098	29317f3b-46f7-48b3-9b88-ad1be4bbcb5f	[Not Available]	2011-05-03	153	92	[Unknown]	[Not Available]	[Unknown]	[Unknown]	mg	ADJUVANT	[Not Applicable]	1	Intravenous (IV)	NO	Chemotherapy	[Not Available]	[Unknown]	mg	[Not Available]
TCGA-CQ-6218	TCGA-CQ-6218-D18538	8ef7fb03-8ad2-411e-bbea-acd539e4e1a4	[Not Available]	2011-09-30	121	90	cisplatin	[Not Available]	2	260	mg	ADJUVANT	[Not Applicable]	1	Intravenous (IV)	NO	Chemotherapy	[Not Available]	260	mg	[Not Available]
TCGA-CQ-6224	TCGA-CQ-6224-D19308	c7de3b5d-5181-48e1-bae6-c600022ea594	[Not Available]	2011-10-05	80	61	cisplatin	[Not Available]	2	170	mg	ADJUVANT	[Not Applicable]	1	Intravenous (IV)	NO	Chemotherapy	[Not Available]	340	mg	[Not Available]
TCGA-DQ-5631	TCGA-DQ-5631-D10181	314dd14b-73ab-4cac-a3a4-4d1884e989d6	[Not Available]	2011-03-22	67	32	Cisplatin	[Not Available]	5	40	mg/m2	ADJUVANT	[Not Applicable]	1	Intravenous (IV)	NO	Chemotherapy	[Not Available]	80	mg	[Not Available]
TCGA-DQ-5631	TCGA-DQ-5631-D10186	112bfa41-a80c-4e54-87af-a3901a5460ce	[Not Available]	2011-04-11	518	475	Carboplatin	[Not Available]	2	[Not Available]	[Not Available]	PALLIATIVE	[Not Applicable]	2	Intravenous (IV)	NO	Chemotherapy	[Not Available]	577	mg	[Not Available]
TCGA-DQ-5631	TCGA-DQ-5631-D10207	595d30e2-cfc0-4838-9f6a-fa554ffef774	[Not Available]	2011-04-11	518	475	Alimta	[Not Available]	2	[Not Available]	[Not Available]	PALLIATIVE	[Not Applicable]	2	Intravenous (IV)	NO	Chemotherapy	[Not Available]	965	mg	[Not Available]
TCGA-DQ-5629	TCGA-DQ-5629-D10170	a9862b81-7a8c-4924-bb0c-4fc5bfdb07f2	[Not Available]	2011-04-04	98	52	Carboplatin	[Not Available]	7	[Not Available]	[Not Available]	ADJUVANT	[Not Applicable]	1	Intravenous (IV)	NO	Chemotherapy	[Not Available]	233	mg	[Not Available]
TCGA-DQ-5624	TCGA-DQ-5624-D10164	4d6a624f-24c6-43bc-b0c6-0ff1a95fcbac	[Not Available]	2011-03-22	63	36	Cisplatin	[Not Available]	2	80	mg/m2	ADJUVANT	[Not Applicable]	1	Intravenous (IV)	NO	Chemotherapy	[Not Available]	347	mg	[Not Available]
TCGA-D6-6517	TCGA-D6-6517-D29512	7b7ee260-cb0f-4a84-b653-a73cd161391b	[Not Available]	2012-03-21	257	194	methotrexate	[Not Available]	8	8	mg	PROGRESSION	[Not Applicable]	[Not Available]	Intravenous (IV)	NO	Chemotherapy	[Not Available]	62.8	mg	[Not Available]
TCGA-BB-4227	TCGA-BB-4227-D20432	2b97a0b5-83ad-4595-8bd6-f189c149e085	[Not Available]	2012-01-11	[Not Available]	[Completed]	cisplatin	[Not Available]	4	[Unknown]	[Not Available]	PALLIATIVE	[Not Applicable]	1	[Not Available]	NO	Chemotherapy	[Not Available]	[Unknown]	[Not Available]	[Not Available]
TCGA-BB-4227	TCGA-BB-4227-D20433	6427464f-edd6-45a2-97b8-8c0b4d46b173	[Not Available]	2012-01-11	[Not Available]	[Completed]	docetaxel	[Not Available]	4	[Unknown]	[Not Available]	PALLIATIVE	[Not Applicable]	1	[Not Available]	NO	Chemotherapy	[Not Available]	[Unknown]	[Not Available]	[Not Available]
TCGA-CN-4742	TCGA-CN-4742-D9490	138ac124-e3e2-4117-a2b1-9e72f9543b6e	[Not Available]	2011-03-25	237	168	CISPLATIN	[Not Available]	[Unknown]	[Unknown]	AUC	ADJUVANT	[Not Applicable]	[Unknown]	Intravenous (IV)	NO	Chemotherapy	[Not Available]	[Unknown]	AUC	[Not Available]
TCGA-CN-4739	TCGA-CN-4739-D9476	bc61a36c-e119-4661-8146-2e1edb26f96f	[Not Available]	2011-03-25	160	114	carboplatin	[Not Available]	[Unknown]	[Unknown]	AUC	ADJUVANT	[Not Applicable]	[Unknown]	Intravenous (IV)	NO	Chemotherapy	[Not Available]	[Unknown]	AUC	[Not Available]
TCGA-BA-5149	TCGA-BA-5149-D9975	be1ea051-1617-4794-9baf-b7d7817e78a4	[Not Available]	2011-04-04	80	59	Cisplatin	[Not Available]	2	100	mg/m2	ADJUVANT	[Not Applicable]	1	[Not Available]	NO	Chemotherapy	[Not Available]	[Not Available]	[Not Available]	[Not Available]
TCGA-CR-7389	TCGA-CR-7389-D31444	b376a0f8-a455-4d12-af7d-366f26231773	[Not Available]	2012-05-02	73	31	Paclitaxel	Complete Response	[Not Available]	[Not Available]	[Not Available]	[Not Available]	[Not Applicable]	[Not Available]	[Not Available]	NO	Chemotherapy	[Not Available]	[Not Available]	[Not Available]	NO
TCGA-CR-7389	TCGA-CR-7389-D31445	dee165a1-2b0b-45ed-aab8-7f023c2ef8dd	[Not Available]	2012-05-02	73	31	Carboplatin	Complete Response	[Not Available]	[Not Available]	[Not Available]	[Not Available]	[Not Applicable]	[Not Available]	[Not Available]	NO	Chemotherapy	[Not Available]	[Not Available]	[Not Available]	NO
TCGA-CR-7386	TCGA-CR-7386-D22112	b1d6f02a-a60e-4e13-abd3-21f693684a17	[Not Available]	2012-02-15	131	96	Paclitaxel	[Not Available]	6	30	mg/m2	ADJUVANT	[Not Applicable]	1	Intravenous (IV)	NO	Chemotherapy	[Not Available]	[Not Available]	[Not Available]	[Not Available]
TCGA-CR-7386	TCGA-CR-7386-D22113	e4267bc2-5cd3-4cb5-824e-a070104fec90	[Not Available]	2012-02-15	131	96	Carboplatin	[Not Available]	6	1	AUC	ADJUVANT	[Not Applicable]	1	Intravenous (IV)	NO	Chemotherapy	[Not Available]	[Not Available]	[Not Available]	[Not Available]
TCGA-CR-7367	TCGA-CR-7367-D31437	8e48c886-230a-4206-b160-0d28143859ea	[Not Available]	2012-05-02	97	89	Paclitaxel	[Unknown]	[Not Available]	[Not Available]	[Not Available]	[Not Available]	[Not Applicable]	[Not Available]	[Not Available]	NO	Chemotherapy	[Not Available]	[Not Available]	[Not Available]	NO
TCGA-CR-7367	TCGA-CR-7367-D31438	eddbfcb7-4642-43aa-914e-19656a954745	[Not Available]	2012-05-02	97	89	Carboplatin	[Unknown]	[Not Available]	[Not Available]	[Not Available]	[Not Available]	[Not Applicable]	[Not Available]	[Not Available]	NO	Chemotherapy	[Not Available]	[Not Available]	[Not Available]	NO
TCGA-CR-7365	TCGA-CR-7365-D22010	50c12910-84c1-463f-baeb-767591f4ae80	[Not Available]	2012-2-00	191	139	[Unknown]	[Not Available]	[Unknown]	[Unknown]	[Not Available]	ADJUVANT	[Not Applicable]	1	[Not Available]	NO	Chemotherapy	[Not Available]	[Not Available]	[Not Available]	[Not Available]
TCGA-CQ-7065	TCGA-CQ-7065-D21031	16cbc814-e531-4d7d-9f43-bbb4ba4123c0	[Not Available]	2012-01-27	291	248	cisplatin	[Not Available]	3	197	mg	RECURRENCE	[Not Applicable]	1	Intravenous (IV)	NO	Chemotherapy	[Not Available]	477	mg	[Not Available]
TCGA-H7-8502	TCGA-H7-8502-D34530	29CBDADF-BF68-43DD-9DC3-917E98F13DDB	[Not Available]	2012-08-21	120	89	[Not Available]	[Unknown]	[Not Available]	[Not Available]	[Not Available]	[Not Available]	[Not Applicable]	[Not Available]	[Not Available]	NO	Chemotherapy	[Not Available]	[Not Available]	[Not Available]	[Not Available]
TCGA-CR-7368	TCGA-CR-7368-D31315	f2d259dd-7a93-4828-93dd-c2a93ea9e5dd	[Not Available]	2012-04-30	147	[Completed]	[Unknown]	Complete Response	[Not Available]	[Not Available]	[Not Available]	[Not Available]	[Not Applicable]	[Not Available]	[Not Available]	NO	Chemotherapy	[Not Available]	[Not Available]	[Not Available]	NO
TCGA-CN-4737	TCGA-CN-4737-D10934	f4c7ec15-db76-4158-b3b0-605213e15e9b	[Not Available]	2011-05-02	85	43	CISPLATIN	[Not Available]	[Unknown]	[Unknown]	mg/mL	ADJUVANT	[Not Applicable]	1	Intravenous (IV)	NO	Chemotherapy	[Not Available]	50	mg/mL	[Not Available]
TCGA-CN-4737	TCGA-CN-4737-D10937	f0952334-2f5c-4d6f-9f2f-68072c695a88	[Not Available]	2011-05-02	85	43	VECTIBIX	[Not Available]	[Unknown]	[Unknown]	mg/mL	ADJUVANT	[Not Applicable]	1	Intravenous (IV)	NO	Chemotherapy	[Not Available]	100	mg/mL	[Not Available]
TCGA-CN-4736	TCGA-CN-4736-D10927	30badbe5-2cb4-485e-bd1d-ebc6e8552ba3	[Not Available]	2011-05-02	322	261	CISPLATIN	[Not Available]	[Unknown]	[Unknown]	mg/m2	RECURRENCE	[Not Applicable]	1	Intravenous (IV)	NO	Chemotherapy	[Not Available]	[Unknown]	mg/m2	[Not Available]
TCGA-CN-4735	TCGA-CN-4735-D10899	4e50614f-8814-4ed7-b58f-ed86d85017e3	[Not Available]	2011-04-29	88	46	CISPLATIN	[Not Available]	3	30	mg/m2/wk	ADJUVANT	[Not Applicable]	1	Intravenous (IV)	NO	Chemotherapy	[Not Available]	[Not Available]	[Not Available]	[Not Available]
TCGA-CN-4735	TCGA-CN-4735-D10900	c61e070f-7f94-453f-8706-df70e5a03fb0	[Not Available]	2011-04-29	88	46	VECTIBIX	[Not Available]	[Unknown]	2.5	mg/kg	ADJUVANT	[Not Applicable]	1	Intravenous (IV)	NO	Chemotherapy	[Not Available]	[Not Available]	[Not Available]	[Not Available]
TCGA-CN-4741	TCGA-CN-4741-D11043	0f3d429f-a513-443b-b1e0-ce4c4fbd1aa3	[Not Available]	2011-05-20	162	103	CISPLATIN	[Not Available]	[Unknown]	[Unknown]	mg	ADJUVANT	[Not Applicable]	1	Intravenous (IV)	NO	Chemotherapy	[Not Available]	[Unknown]	mg	[Not Available]
TCGA-CN-4740	TCGA-CN-4740-D10988	a40260f1-e16e-4370-9bd3-9e38d8d1e58d	[Not Available]	2011-05-02	276	259	ERBITUX	[Not Available]	[Unknown]	[Unknown]	mg/mL	RECURRENCE	[Not Applicable]	1	Intravenous (IV)	NO	Chemotherapy	[Not Available]	[Not Available]	mg/mL	[Not Available]
TCGA-CN-4740	TCGA-CN-4740-D10989	d12954a0-0c1c-48eb-8e1b-5a23b22698c4	[Not Available]	2011-05-02	790	757	everolimus	[Not Available]	1	[Unknown]	mg/mL	RECURRENCE	[Not Applicable]	1	Intravenous (IV)	NO	Chemotherapy	[Not Available]	[Unknown]	mg/mL	[Not Available]
TCGA-BB-4225	TCGA-BB-4225-D20431	0407d87c-3797-4d73-b6eb-b9b522297bba	[Not Available]	2012-01-11	[Not Available]	[Not Available]	[Not Available]	[Not Available]	[Not Available]	[Unknown]	[Not Available]	[Not Available]	[Not Applicable]	1	[Not Available]	NO	Chemotherapy	[Not Available]	[Unknown]	[Not Available]	[Not Available]
TCGA-BB-4224	TCGA-BB-4224-D19774	c20f37a0-8d1c-4a3f-ae8c-c3a3574b4eca	[Not Available]	2011-12-23	214	182	Taxotere	[Not Available]	2	75	mg/m2	PALLIATIVE	[Not Applicable]	1	Intravenous (IV)	NO	Chemotherapy	[Not Available]	150	mg/m2	[Not Available]
TCGA-BB-4224	TCGA-BB-4224-D19841	894265a0-4a7c-4bf6-b6f4-5cd369efaf4b	[Not Available]	2011-12-22	214	182	cisplatin	[Not Available]	2	75	mg/m2	PALLIATIVE	[Not Applicable]	1	Intravenous (IV)	NO	Chemotherapy	[Not Available]	150	mg/m2	[Not Available]
TCGA-BB-4224	TCGA-BB-4224-D19842	6c19f784-9f5f-4b82-8b86-139683be4b79	[Not Available]	2011-12-22	244	214	gemcitabine	[Not Available]	2	[Unknown]	mg/m2	PALLIATIVE	[Not Applicable]	2	Intravenous (IV)	NO	Chemotherapy	[Not Available]	[Unknown]	mg/m2	[Not Available]
TCGA-BB-4224	TCGA-BB-4224-D19843	0cb914b5-6dc8-4911-97a6-42457d3cf741	[Not Available]	2011-12-22	2800	2800	oxaliplatin	[Not Available]	2	[Unknown]	mg/m2	PALLIATIVE	[Not Applicable]	2	Intravenous (IV)	NO	Chemotherapy	[Not Available]	[Unknown]	mg/m2	[Not Available]
TCGA-BB-4223	TCGA-BB-4223-D20412	c91a184c-ad1a-4707-baab-92a464725a0c	[Not Available]	2012-01-10	151	91	cisplatin	[Not Available]	6	100	mg/m2	ADJUVANT	[Not Applicable]	1	Intravenous (IV)	NO	Chemotherapy	[Not Available]	600	mg/m2	[Not Available]
TCGA-BA-5153	TCGA-BA-5153-D6526	85a4ed84-c597-4f42-b8fe-a961cc5c868c	[Not Available]	2010-12-13	[Not Available]	[Not Available]	Cisplatin	[Not Available]	[Not Available]	[Not Available]	[Not Available]	[Not Available]	[Not Applicable]	2	[Not Available]	NO	Chemotherapy	[Not Available]	[Not Available]	[Not Available]	[Not Available]
TCGA-BA-5153	TCGA-BA-5153-D6528	b8c8e08b-9c91-472b-8030-f99dded9e6dd	[Not Available]	2010-12-13	[Not Available]	[Not Available]	Xeloda	[Not Available]	[Not Available]	[Not Available]	[Not Available]	PALLIATIVE	[Not Applicable]	2	[Not Available]	NO	Chemotherapy	[Not Available]	[Not Available]	[Not Available]	[Not Available]
TCGA-BA-5153	TCGA-BA-5153-D6530	d2751b5a-a528-4326-b18b-dc47784924b3	[Not Available]	2010-12-13	[Not Available]	[Not Available]	Carboplatin	[Not Available]	[Not Available]	[Not Available]	[Not Available]	PROGRESSION	[Not Applicable]	3	[Not Available]	NO	Chemotherapy	[Not Available]	[Not Available]	[Not Available]	[Not Available]
TCGA-P3-A5Q6	TCGA-P3-A5Q6-D43798	B71ADE8C-6A2D-45B7-B690-2BF5B3F111F5	[Not Available]	2013-06-04	119	59	Cisplatin	Complete Response	[Not Available]	[Not Available]	[Not Available]	[Not Available]	[Not Applicable]	[Not Available]	[Not Available]	NO	Chemotherapy	[Not Available]	[Not Available]	[Not Available]	NO
TCGA-P3-A5Q6	TCGA-P3-A5Q6-D43799	83FE780B-5F32-4B47-ABE0-E710B2CD1AC0	[Not Available]	2013-06-04	119	59	Cetuximab	Complete Response	[Not Available]	[Not Available]	[Not Available]	[Not Available]	[Not Applicable]	[Not Available]	[Not Available]	NO	Chemotherapy	[Not Available]	[Not Available]	[Not Available]	NO
TCGA-P3-A5QF	TCGA-P3-A5QF-D43805	C5527910-F24A-4DF1-A793-F481B2570F78	[Not Available]	2013-06-04	92	61	Cetuximab	[Unknown]	[Not Available]	[Not Available]	[Not Available]	[Not Available]	[Not Applicable]	[Not Available]	[Not Available]	NO	Chemotherapy	[Not Available]	[Not Available]	[Not Available]	NO

## Sheet: clinical_follow_up_v1.0_hnsc
bcr_followup_barcode	additional_pharmaceutical_therapy	additional_radiation_therapy	additional_surgery_locoregional_procedure	additional_surgery_metastatic_procedure	bcr_followup_uuid	date_of_form_completion	days_to_additional_surgery_locoregional_procedure	days_to_additional_surgery_metastatic_procedure	days_to_death	days_to_last_followup	days_to_new_tumor_event_after_initial_treatment	followup_case_report_form_submission_reason	followup_treatment_success	lost_follow_up	new_neoplasm_event_occurrence_anatomic_site	new_neoplasm_occurrence_anatomic_site_text	new_tumor_event_after_initial_treatment	person_neoplasm_cancer_status	primary_therapy_outcome_success	radiation_therapy	targeted_molecular_therapy	vital_status	days_to_completion_of_curative_tx	days_to_new_tumor_event_additional_surgery_procedure	disease_after_curative_tx	method_of_curative_tx	new_neoplasm_event_type	new_tumor_event_additional_surgery_procedure	patient_death_reason	progression_determined_by	smokeless_tobacco_use_age_at_quit	smokeless_tobacco_use_age_at_start	smokeless_tobacco_use_at_diag	smokeless_tobacco_use_per_day	smokeless_tobacco_use_regularly
TCGA-BA-4077-F9954	YES	NO	[Not Available]	[Not Available]	9205d6e8-fe90-4b04-8175-f8f8017c84ad	2011-04-04	[Not Available]	[Not Available]	1134	1134	[Not Available]	[Not Available]	Persistent Disease	[Not Available]	[Not Available]	[Not Available]	[Not Available]	WITH TUMOR	Persistent Disease	NO	YES	Dead
TCGA-BA-6870-F15575	[Not Available]	[Not Available]	[Not Available]	[Not Available]	0ece70f4-a798-4816-9235-4a231b6acea3	2011-08-25	[Not Available]	[Not Available]	450	450	[Not Available]	[Not Available]	[Not Available]	[Not Available]	[Not Available]	[Not Available]	[Not Available]	[Not Available]	[Not Available]	YES	YES	Dead
TCGA-CR-6481-F18164	[Not Available]	[Not Available]	[Not Available]	[Not Available]	854b3493-5898-479b-afbb-2d6187f3f20a	2011-09-28	[Not Available]	[Not Available]	[Not Applicable]	311	[Not Available]	[Not Available]	[Not Available]	[Not Available]	[Not Available]	[Not Available]	NO	TUMOR FREE	Complete Remission/Response	[Not Available]	[Not Available]	Alive
TCGA-BA-6871-F15577	[Not Available]	[Not Available]	[Not Available]	[Not Available]	bcab573c-5e6f-4b39-a3c0-01673df96432	2011-08-25	[Not Available]	[Not Available]	[Not Applicable]	63	[Not Available]	[Not Available]	[Not Available]	[Not Available]	[Not Available]	[Not Available]	[Not Available]	WITH TUMOR	[Not Available]	NO	NO	Alive
TCGA-BA-6871-F34552	[Not Available]	[Not Available]	[Not Available]	[Not Available]	0D6BA443-95A1-4B1A-80BE-CE3A137CE074	2012-08-22	[Not Available]	[Not Available]	108	[Not Available]	[Not Available]	Scheduled Follow-up Submission	[Not Applicable]	NO	[Not Available]	[Not Available]	NO	WITH TUMOR	Stable Disease	NO	NO	Dead
TCGA-CR-6473-F18110	[Not Available]	[Not Available]	[Not Available]	[Not Available]	bbfb304f-eb68-47be-91e2-3cc91f2c4344	2011-09-21	[Not Available]	[Not Available]	[Not Applicable]	1125	[Not Available]	[Not Available]	[Not Available]	[Not Available]	[Not Available]	[Not Available]	NO	TUMOR FREE	Complete Remission/Response	[Not Available]	[Not Available]	Alive
TCGA-CR-6471-F18084	YES	YES	NO	[Not Available]	8d2b5cac-1bfe-42db-9298-5d74bef4bd09	2011-09-14	[Not Available]	[Not Available]	1202	[Not Available]	498	Additional New Tumor Event	Complete Remission/Response	[Not Available]	Oropharynx	[Not Available]	YES	WITH TUMOR	Complete Remission/Response	YES	NO	Dead
TCGA-CR-6471-F18088	NO	YES	YES	NO	a925e42f-cccd-4288-82dd-00f80ec90659	2011-09-14	832	[Not Available]	1202	[Not Available]	783	Additional New Tumor Event	Complete Remission/Response	[Not Available]	Cervical Lymph Node	[Not Available]	YES	WITH TUMOR	[Not Available]	[Not Available]	[Not Available]	Dead
TCGA-CR-6471-F18092	YES	YES	NO	NO	cca0f8e1-a419-48eb-a168-d08cee54bb58	2011-09-14	[Not Available]	[Not Available]	1202	[Not Available]	1017	Additional New Tumor Event	Progressive Disease	[Not Available]	Distant Metastasis	Lung	YES	WITH TUMOR	[Not Available]	[Not Available]	[Not Available]	Dead
TCGA-CR-6474-F18122	YES	NO	NO	NO	322e9d30-10ea-4813-855e-1d1b96e216fa	2011-09-21	[Not Available]	[Not Available]	563	[Not Available]	219	[Not Available]	Progressive Disease	[Not Available]	Cervical Lymph Node	Right neck	YES	WITH TUMOR	Complete Remission/Response	YES	NO	Dead
TCGA-CR-6482-F18174	[Not Available]	[Not Available]	[Not Available]	[Not Available]	69944480-1874-48fb-b6a7-9428f3b0c7e7	2011-09-28	[Not Available]	[Not Available]	[Not Applicable]	345	[Not Available]	[Not Available]	[Not Available]	[Not Available]	[Not Available]	[Not Available]	NO	TUMOR FREE	Complete Remission/Response	[Not Available]	[Not Available]	Alive
TCGA-CN-5373-F21301	[Not Available]	[Not Available]	[Not Available]	[Not Available]	206b0f58-54d0-43f4-b9a5-21398373ebd8	2012-02-08	[Not Available]	[Not Available]	[Not Applicable]	683	[Not Available]	Scheduled Follow-up Submission	Complete Remission/Response	[Not Available]	[Not Available]	[Not Available]	NO	TUMOR FREE	Complete Remission/Response	[Not Available]	[Not Available]	Alive
TCGA-CN-5363-F11078	[Not Available]	[Not Available]	NO	NO	65f26a4e-d9a1-42b8-9a33-1f8b1cdd7d16	2011-05-03	[Not Available]	[Not Available]	252	252	53	[Not Available]	Persistent Disease	[Not Available]	Distant Metastasis	BONE	YES	WITH TUMOR	Complete Remission/Response	[Not Available]	[Not Available]	Dead
TCGA-CN-4731-F10891	YES	YES	NO	NO	40ff1957-1d29-41c7-b9b2-c66bfe8ae4d3	2011-04-29	[Not Available]	[Not Available]	[Not Applicable]	383	242	[Not Available]	Complete Remission/Response	[Not Available]	Oral Cavity	PALATE NOS	YES	TUMOR FREE	Progressive Disease	NO	NO	Alive
TCGA-CN-4731-F20681	YES	YES	NO	NO	599633de-b7de-4007-b324-db6e0b1c2ca5	2012-01-19	[Not Available]	[Not Available]	[Not Applicable]	693	502	Scheduled Follow-up Submission	Complete Remission/Response	[Not Available]	Oral Cavity	[Not Available]	YES	TUMOR FREE	Persistent Disease	[Not Available]	[Not Available]	Alive
TCGA-CN-5360-F11055	[Not Available]	[Not Available]	[Not Available]	[Not Available]	9cb9426c-b3ff-43f5-8e4d-65b02b1e5da1	2011-05-03	[Not Available]	[Not Available]	[Not Applicable]	866	[Not Available]	[Not Available]	Complete Remission/Response	[Not Available]	[Not Available]	[Not Available]	NO	TUMOR FREE	Complete Remission/Response	[Not Available]	[Not Available]	Alive
TCGA-CN-5360-F21287	[Not Available]	[Not Available]	[Not Available]	[Not Available]	9d65d378-4b29-44ae-9f26-3cb466e73fb5	2012-02-08	[Not Available]	[Not Available]	[Not Applicable]	1081	[Not Available]	Scheduled Follow-up Submission	Complete Remission/Response	[Not Available]	[Not Available]	[Not Available]	NO	TUMOR FREE	Complete Remission/Response	[Not Available]	[Not Available]	Alive
TCGA-CV-5444-F17965	NO	NO	NO	NO	83388b6c-2d9d-4525-9f3b-f9f8c168380e	2011-10-28	[Not Available]	[Not Available]	[Not Applicable]	2437	[Not Available]	[Not Available]	[Not Available]	[Not Available]	[Not Available]	[Not Available]	NO	TUMOR FREE	[Not Available]	NO	NO	Alive
TCGA-CV-5441-F17963	NO	NO	NO	NO	bfacc596-ed2e-41fe-96aa-5565833c3be5	2011-10-28	[Not Available]	[Not Available]	[Not Applicable]	2885	[Not Available]	[Not Available]	[Not Available]	[Not Available]	[Not Available]	[Not Available]	NO	TUMOR FREE	Complete Remission/Response	YES	NO	Alive
TCGA-CV-5440-F17961	NO	NO	NO	NO	e0956f5c-c089-4613-aa96-e3307de5ee15	2011-10-28	[Not Available]	[Not Available]	[Not Applicable]	3270	[Not Available]	[Not Available]	[Not Available]	[Not Available]	[Not Available]	[Not Available]	NO	TUMOR FREE	Complete Remission/Response	YES	NO	Alive
TCGA-CR-5249-F13187	[Not Available]	[Not Available]	[Not Available]	[Not Available]	978ee56e-4625-4acd-be2a-358f79bee53d	2011-04-05	[Not Available]	[Not Available]	[Not Applicable]	1152	[Not Available]	[Not Available]	[Not Available]	[Not Available]	[Not Available]	[Not Available]	NO	TUMOR FREE	Complete Remission/Response	YES	YES	Alive
TCGA-CV-5436-F17959	NO	NO	NO	NO	B116D04C-35A9-4517-BE46-020205C008E2	2011-10-28	[Not Available]	[Not Available]	584	548	[Not Available]	[Not Available]	[Not Available]	[Not Available]	[Not Available]	[Not Available]	NO	WITH TUMOR	Persistent Disease	NO	NO	Dead
TCGA-CV-5431-F18421	NO	NO	[Not Available]	[Not Available]	866a7d21-2e51-46ec-b42a-ab2c0499bde2	2011-11-15	[Not Available]	[Not Available]	522	[Not Available]	[Not Available]	Scheduled Follow-up Submission	Complete Remission/Response	[Not Available]	[Not Available]	[Not Available]	NO	TUMOR FREE	Complete Remission/Response	YES	NO	Dead
TCGA-CR-7383-F31294	YES	YES	NO	[Not Available]	c15745f8-8e4a-446d-b95a-a25e54ece81d	2012-04-25	[Not Available]	[Not Available]	521	[Not Available]	454	Scheduled Follow-up Submission	Partial Remission/Response	[Not Available]	Oropharynx	[Not Available]	YES	WITH TUMOR	Complete Remission/Response	NO	NO	Dead
TCGA-CQ-5333-F10943	NO	YES	NO	NO	0a86dc65-c357-4770-994f-982fef8ceb50	2011-04-08	[Not Available]	[Not Available]	341	341	176	[Not Available]	Persistent Disease	[Not Available]	Oropharynx	[Not Available]	YES	WITH TUMOR	Complete Remission/Response	NO	NO	Dead
TCGA-CR-7370-F31304	[Not Available]	[Not Available]	[Not Available]	[Not Available]	8d598bdc-8a96-4cb4-b082-74b36ca2c28e	2012-04-09	[Not Available]	[Not Available]	[Not Applicable]	104	[Not Available]	Scheduled Follow-up Submission	[Not Available]	[Not Available]	[Not Available]	[Not Available]	NO	TUMOR FREE	Complete Remission/Response	YES	NO	Alive
TCGA-CR-6477-F18155	[Not Available]	[Not Available]	[Not Available]	[Not Available]	56efc821-6806-45b7-a085-a78f6bd20117	2011-09-28	[Not Available]	[Not Available]	[Not Applicable]	514	[Not Available]	[Not Available]	[Not Available]	[Not Available]	[Not Available]	[Not Available]	NO	TUMOR FREE	Complete Remission/Response	[Not Available]	[Not Available]	Alive
TCGA-CN-5355-F21272	[Not Available]	[Not Available]	[Not Available]	[Not Available]	e1827279-8d13-4b9f-91b2-54ca0309bfc0	2012-02-08	[Not Available]	[Not Available]	[Not Applicable]	488	[Not Available]	Scheduled Follow-up Submission	Complete Remission/Response	[Not Available]	[Not Available]	[Not Available]	NO	TUMOR FREE	Complete Remission/Response	[Not Available]	[Not Available]	Alive
TCGA-CN-4729-F20678	[Not Available]	[Not Available]	[Not Available]	[Not Available]	e7808d57-23ec-4850-a7ff-f787a24bb941	2012-01-19	[Not Available]	[Not Available]	[Not Applicable]	156	[Not Available]	Scheduled Follow-up Submission	Complete Remission/Response	[Not Available]	[Not Available]	[Not Available]	NO	TUMOR FREE	Complete Remission/Response	[Not Available]	[Not Available]	Alive
TCGA-CN-5367-F21295	[Not Available]	[Not Available]	[Not Available]	[Not Available]	3b764135-0d87-4744-bbb9-106676ee0cd3	2012-02-08	[Not Available]	[Not Available]	352	[Not Available]	[Not Available]	Scheduled Follow-up Submission	Complete Remission/Response	[Not Available]	[Not Available]	[Not Available]	NO	TUMOR FREE	Complete Remission/Response	[Not Available]	[Not Available]	Dead
TCGA-CN-5356-F21278	[Not Available]	[Not Available]	[Not Available]	[Not Available]	aa87113f-09ab-4b6e-bb7d-169e2885e373	2012-02-08	[Not Available]	[Not Available]	[Not Applicable]	512	[Not Available]	Scheduled Follow-up Submission	Complete Remission/Response	[Not Available]	[Not Available]	[Not Available]	NO	TUMOR FREE	Complete Remission/Response	[Not Available]	[Not Available]	Alive
TCGA-CN-4730-F20679	[Not Available]	[Not Available]	[Not Available]	[Not Available]	1ac6e59b-c5b6-4f2b-9815-5e8029d45264	2012-01-19	[Not Available]	[Not Available]	[Not Applicable]	462	[Not Available]	Scheduled Follow-up Submission	Complete Remission/Response	[Not Available]	[Not Available]	[Not Available]	NO	TUMOR FREE	Complete Remission/Response	[Not Available]	[Not Available]	Alive
TCGA-CR-7377-F28768	[Not Available]	[Not Available]	[Not Available]	[Not Available]	580f099d-baa4-4e54-9d34-39d392ab1f17	2012-02-14	[Not Available]	[Not Available]	[Not Applicable]	[Not Available]	[Not Available]	Scheduled Follow-up Submission	[Not Available]	[Not Available]	[Not Available]	[Not Available]	NO	TUMOR FREE	Complete Remission/Response	NO	NO	Alive
TCGA-CR-7377-F28769	[Not Available]	[Not Available]	[Not Available]	[Not Available]	3c163bdb-d894-4ff1-b6c8-d000c0ca1def	2012-02-29	[Not Available]	[Not Available]	279	[Not Available]	[Not Available]	[Not Available]	[Not Available]	[Not Available]	[Not Available]	[Not Available]	NO	[Not Available]	Complete Remission/Response	[Not Available]	[Not Available]	Dead
TCGA-CR-7399-F22012	[Not Available]	[Not Available]	[Not Available]	[Not Available]	440cbb23-25e3-45b4-bd17-a6bccef466d5	2012-02-13	[Not Available]	[Not Available]	[Not Applicable]	180	[Not Available]	Scheduled Follow-up Submission	[Not Available]	[Not Available]	[Not Available]	[Not Available]	NO	TUMOR FREE	Complete Remission/Response	YES	YES	Alive
TCGA-CR-7388-F22116	YES	NO	NO	[Not Available]	f97ac067-3f52-4c48-aad7-c49e1e3181e6	2008-02-15	[Not Available]	[Not Available]	822	[Not Available]	609	Scheduled Follow-up Submission	Persistent Disease	[Not Available]	Cervical Lymph Node	Right neck and lower epitglottis	YES	WITH TUMOR	[Not Available]	[Not Available]	[Not Available]	Dead
TCGA-CR-7388-F22115	NO	NO	YES	[Not Available]	62e8cad7-70bf-4ddc-a5d8-9509f616081e	2012-02-15	334	[Not Available]	822	[Not Available]	334	Scheduled Follow-up Submission	Complete Remission/Response	[Not Available]	Cervical Lymph Node	Right neck	YES	WITH TUMOR	Complete Remission/Response	[Not Available]	[Not Available]	Dead
TCGA-BA-7269-F18303	[Not Available]	[Not Available]	[Not Available]	[Not Available]	bb43f9ce-ad3c-469f-b2bb-8052b551df2c	2011-11-10	[Not Available]	[Not Available]	[Not Applicable]	236	[Not Available]	Scheduled Follow-up Submission	[Not Available]	[Not Available]	[Not Available]	[Not Available]	NO	TUMOR FREE	Complete Remission/Response	YES	NO	Alive
TCGA-BA-7269-F34553	[Not Available]	[Not Available]	[Not Available]	[Not Available]	50089CCD-F841-4771-BB29-8D3C29903675	2012-08-22	[Not Available]	[Not Available]	[Not Applicable]	236	[Not Available]	Scheduled Follow-up Submission	Complete Remission/Response	YES	[Not Available]	[Not Available]	NO	TUMOR FREE	Complete Remission/Response	YES	NO	Alive
TCGA-CR-5247-F31384	[Not Available]	[Not Available]	[Not Available]	[Not Available]	0ef7b3a2-5919-49b1-a7d2-8152d38729dd	2012-02-28	[Not Available]	[Not Available]	[Not Applicable]	358	[Not Available]	Scheduled Follow-up Submission	[Not Available]	[Not Available]	[Not Available]	[Not Available]	NO	TUMOR FREE	Complete Remission/Response	YES	YES	Alive
TCGA-CR-7373-F22017	[Not Available]	[Not Available]	[Not Available]	[Not Available]	8dbbb339-3ef2-4c6e-be1f-eee6c8bc0d67	2012-02-14	[Not Available]	[Not Available]	[Not Applicable]	889	[Not Available]	Scheduled Follow-up Submission	[Not Available]	[Not Available]	[Not Available]	[Not Available]	NO	TUMOR FREE	Complete Remission/Response	YES	YES	Alive
TCGA-CV-5435-F18734	YES	NO	NO	[Not Available]	9fd3c80f-7033-43aa-b02b-681e75a26b3f	2011-11-09	[Not Available]	[Not Available]	2318	[Not Available]	283	Scheduled Follow-up Submission	[Not Available]	[Not Available]	Distant Metastasis	Lung	YES	WITH TUMOR	[Not Available]	YES	YES	Dead
TCGA-CN-6023-F13509	[Not Available]	[Not Available]	[Not Available]	[Not Available]	0806f569-2795-44d3-95e7-37934b0f2f64	2011-06-29	[Not Available]	[Not Available]	[Not Applicable]	237	[Not Available]	[Not Available]	Complete Remission/Response	[Not Available]	[Not Available]	[Not Available]	NO	TUMOR FREE	Complete Remission/Response	[Not Available]	[Not Available]	Alive
TCGA-CN-6023-F21394	[Not Available]	[Not Available]	[Not Available]	[Not Available]	21fa1bba-6ebb-4339-8d16-d04272bbfa0c	2012-02-13	[Not Available]	[Not Available]	[Not Applicable]	424	[Not Available]	Scheduled Follow-up Submission	Complete Remission/Response	[Not Available]	[Not Available]	[Not Available]	NO	TUMOR FREE	Complete Remission/Response	[Not Available]	[Not Available]	Alive
TCGA-CN-6021-F21367	[Not Available]	[Not Available]	[Not Available]	[Not Available]	3fba76c3-1454-415c-9d4d-284eb5370962	2012-02-10	[Not Available]	[Not Available]	276	[Not Available]	[Not Available]	Scheduled Follow-up Submission	[Not Available]	[Not Available]	[Not Available]	[Not Available]	NO	WITH TUMOR	Progressive Disease	[Not Available]	[Not Available]	Dead
TCGA-CQ-5334-F10950	NO	YES	NO	NO	241c2ac0-f9e0-4b50-a025-1a061a3509a5	2011-04-12	[Not Available]	[Not Available]	128	128	50	[Not Available]	Progressive Disease	[Not Available]	Oral Cavity	[Not Available]	YES	WITH TUMOR	Progressive Disease	NO	NO	Dead
TCGA-CN-6016-F13506	[Not Available]	[Not Available]	[Not Available]	[Not Available]	47cce448-f1bb-4105-9841-5062070e017d	2011-02-23	[Not Available]	[Not Available]	[Not Applicable]	201	[Not Available]	[Not Available]	[Not Available]	[Not Available]	[Not Available]	[Not Available]	NO	TUMOR FREE	Complete Remission/Response	[Not Available]	[Not Available]	Alive
TCGA-CN-6016-F21344	[Not Available]	[Not Available]	[Not Available]	[Not Available]	b0a00c2a-8bf1-4595-8b67-05441520ea78	2012-02-10	[Not Available]	[Not Available]	[Not Applicable]	315	[Not Available]	Scheduled Follow-up Submission	Complete Remission/Response	[Not Available]	[Not Available]	[Not Available]	NO	TUMOR FREE	Complete Remission/Response	[Not Available]	[Not Available]	Alive
TCGA-CV-5442-F17962	NO	NO	NO	NO	2A547E7A-5E61-489B-BADF-9B43C42A2C85	2011-10-28	[Not Available]	[Not Available]	[Not Applicable]	2326	[Not Available]	[Not Available]	[Not Available]	[Not Available]	[Not Available]	[Not Available]	NO	TUMOR FREE	Complete Remission/Response	NO	NO	Alive
TCGA-CV-5443-F17964	NO	NO	NO	NO	1acb102f-563d-4983-9b53-fbffe6e2f357	2011-10-28	[Not Available]	[Not Available]	[Not Applicable]	2783	[Not Available]	[Not Available]	[Not Available]	[Not Available]	[Not Available]	[Not Available]	NO	TUMOR FREE	[Not Available]	NO	NO	Alive
TCGA-CN-6989-F15309	[Not Available]	[Not Available]	[Not Available]	[Not Available]	70151c22-8c44-457f-b529-deb24998a5d0	2011-08-17	[Not Available]	[Not Available]	[Not Applicable]	177	[Not Available]	[Not Available]	Complete Remission/Response	[Not Available]	[Not Available]	[Not Available]	NO	TUMOR FREE	Complete Remission/Response	YES	YES	Alive
TCGA-CR-6478-F18133	[Not Available]	[Not Available]	[Not Available]	[Not Available]	32adc700-3d0c-4582-bcf4-e71302fe546f	2011-09-21	[Not Available]	[Not Available]	183	[Not Available]	[Not Available]	Scheduled Follow-up Submission	[Not Available]	[Not Available]	[Not Available]	[Not Available]	NO	[Not Available]	Complete Remission/Response	[Not Available]	[Not Available]	Dead
TCGA-CN-5364-F21297	[Not Available]	[Not Available]	[Not Available]	[Not Available]	b5b15d4e-6ecc-4098-aac8-e8f2f5c9b50d	2012-02-08	[Not Available]	[Not Available]	493	[Not Available]	[Not Available]	Scheduled Follow-up Submission	Complete Remission/Response	[Not Available]	[Not Available]	[Not Available]	NO	TUMOR FREE	Complete Remission/Response	[Not Available]	[Not Available]	Dead
TCGA-CN-4722-F20609	[Not Available]	[Not Available]	[Not Available]	[Not Available]	3f87094e-d6e1-483f-bf14-825fdaa804b2	2012-01-18	[Not Available]	[Not Available]	[Not Applicable]	192	[Not Available]	Scheduled Follow-up Submission	Complete Remission/Response	[Not Available]	[Not Available]	[Not Available]	NO	[Not Available]	Complete Remission/Response	[Not Available]	[Not Available]	Alive
TCGA-CN-6998-F15530	[Not Available]	[Not Available]	[Not Available]	[Not Available]	69a1773a-0ca8-40d1-90e7-a015adf3a368	2011-08-24	[Not Available]	[Not Available]	[Not Applicable]	46	[Not Available]	[Not Available]	Complete Remission/Response	[Not Available]	[Not Available]	[Not Available]	NO	TUMOR FREE	[Not Available]	YES	YES	Alive
TCGA-CR-7379-F22050	[Not Available]	[Not Available]	[Not Available]	[Not Available]	c94bfd44-dab3-4b74-b3a4-5392d65e05b3	2012-02-20	[Not Available]	[Not Available]	[Not Applicable]	1036	[Not Available]	Scheduled Follow-up Submission	[Not Available]	[Not Available]	[Not Available]	[Not Available]	NO	TUMOR FREE	Complete Remission/Response	YES	NO	Alive
TCGA-CR-7395-F28771	[Not Available]	[Not Available]	[Not Available]	[Not Available]	ff1fdc19-09f2-4a62-8f37-aac10566caa7	2012-02-16	[Not Available]	[Not Available]	[Not Applicable]	929	[Not Available]	[Not Available]	[Not Available]	[Not Available]	[Not Available]	[Not Available]	NO	TUMOR FREE	Complete Remission/Response	NO	NO	Alive
TCGA-CN-6022-F12945	NO	YES	YES	[Not Available]	ad440052-f336-4b4a-9c94-a16e97ecdc7c	2011-06-14	109	[Not Available]	[Not Applicable]	201	101	[Not Available]	Progressive Disease	[Not Available]	Cervical Lymph Node	[Not Available]	YES	WITH TUMOR	Progressive Disease	[Not Available]	NO	Alive
TCGA-CN-6022-F21371	[Not Available]	[Not Available]	[Not Available]	[Not Available]	43d7bc7b-a0fe-4c7f-9d19-ea404076cdc6	2012-02-10	[Not Available]	[Not Available]	280	[Not Available]	[Not Available]	Scheduled Follow-up Submission	Progressive Disease	[Not Available]	[Not Available]	[Not Available]	NO	WITH TUMOR	Progressive Disease	[Not Available]	[Not Available]	Dead
TCGA-CV-5439-F18248	YES	NO	NO	[Not Available]	8880d9bd-4c13-443c-987a-c3c7d304f712	2011-10-12	[Not Available]	[Not Available]	546	[Not Available]	211	Scheduled Follow-up Submission	Progressive Disease	[Not Available]	Oropharynx	[Not Available]	YES	WITH TUMOR	[Not Available]	YES	NO	Dead
TCGA-CN-6013-F21328	[Not Available]	NO	[Not Available]	[Not Available]	7b932672-a939-4c66-8268-7bc4869cf7a4	2012-02-09	[Not Available]	364	[Not Applicable]	433	322	Scheduled Follow-up Submission	Progressive Disease	[Not Available]	Distant Metastasis	LUNG, DISTANT LYMPH NODES	YES	WITH TUMOR	Complete Remission/Response	[Not Available]	[Not Available]	Alive
TCGA-CV-5434-F18705	YES	YES	YES	YES	a0309123-d41e-4da0-b33b-d7c105b62bb4	2011-11-09	[Not Available]	[Not Available]	3314	[Not Available]	1859	Scheduled Follow-up Submission	[Not Available]	[Not Available]	Distant Metastasis	Lung	YES	TUMOR FREE	Complete Remission/Response	YES	NO	Dead
TCGA-CN-6018-F21348	[Not Available]	[Not Available]	[Not Available]	[Not Available]	0833f392-aeec-4c6d-a0f3-157d1196acb8	2012-02-10	[Not Available]	[Not Available]	[Not Applicable]	45	[Not Available]	Scheduled Follow-up Submission	Complete Remission/Response	[Not Available]	[Not Available]	[Not Available]	NO	TUMOR FREE	Complete Remission/Response	[Not Available]	[Not Available]	Alive
TCGA-DQ-7589-F33010	[Not Available]	[Not Available]	[Not Available]	[Not Available]	7231499f-4463-4336-8505-b457ef7f79e4	2012-02-16	[Not Available]	[Not Available]	[Not Applicable]	575	[Not Available]	Scheduled Follow-up Submission	Complete Remission/Response	[Not Available]	[Not Available]	[Not Available]	NO	TUMOR FREE	Complete Remission/Response	YES	YES	Alive
TCGA-DQ-7594-F33038	[Not Available]	[Not Available]	[Not Available]	[Not Available]	182db099-ae6e-434c-a6b6-5c4d67fc2f9b	2012-05-29	[Not Available]	[Not Available]	[Not Applicable]	368	[Not Available]	Scheduled Follow-up Submission	Complete Remission/Response	[Not Available]	[Not Available]	[Not Available]	NO	TUMOR FREE	Complete Remission/Response	YES	YES	Alive
TCGA-CR-7372-F22015	[Not Available]	[Not Available]	[Not Available]	[Not Available]	ee2714cd-f914-4e9e-885a-e4b2bda80bc9	2012-02-14	[Not Available]	[Not Available]	[Not Applicable]	759	[Not Available]	Scheduled Follow-up Submission	[Not Available]	[Not Available]	[Not Available]	[Not Available]	NO	TUMOR FREE	Complete Remission/Response	NO	NO	Alive
TCGA-CR-7401-F28759	[Not Available]	[Not Available]	[Not Available]	[Not Available]	dcc5b540-eede-4a44-8c59-72ad111e36e5	2012-02-28	[Not Available]	[Not Available]	[Not Applicable]	1077	[Not Available]	Scheduled Follow-up Submission	[Not Available]	[Not Available]	[Not Available]	[Not Available]	NO	TUMOR FREE	Complete Remission/Response	NO	NO	Alive
TCGA-CN-5370-F20382	YES	YES	NO	NO	96653448-6028-44d8-b15a-6c8a013b890b	2012-01-11	[Not Available]	[Not Available]	259	[Not Available]	122	Additional New Tumor Event	Persistent Disease	[Not Available]	Oral Cavity	[Not Available]	YES	WITH TUMOR	Complete Remission/Response	[Not Available]	[Not Available]	Dead
TCGA-DQ-7591-F29636	NO	NO	NO	NO	1007e85f-8974-4722-8d82-be7c49dea344	2012-02-16	[Not Available]	[Not Available]	[Not Applicable]	360	[Not Available]	Scheduled Follow-up Submission	Complete Remission/Response	[Not Available]	[Not Available]	[Not Available]	NO	TUMOR FREE	Complete Remission/Response	YES	YES	Alive
TCGA-DQ-7591-F36213	[Not Available]	[Not Available]	null	null	91A1603F-C01E-4F2A-8C91-96581BC88126	2012-10-26	null	null	[Not Applicable]	621	[Not Available]	Scheduled Follow-up Submission	Complete Remission/Response	NO	[Not Available]	[Not Available]	NO	TUMOR FREE	Complete Remission/Response	YES	YES	Alive	69	[Not Available]	NO	Concurrent Chemotherapy	[Not Available]	[Not Available]	[Not Available]	[Not Available]	[Not Applicable]	[Not Applicable]	NO	[Not Applicable]	NO
TCGA-CR-7385-F22069	[Not Available]	[Not Available]	[Not Available]	[Not Available]	d5b5553c-7673-4d3b-8cbb-2cbe00fb1185	2012-02-15	[Not Available]	[Not Available]	[Not Applicable]	997	[Not Available]	Scheduled Follow-up Submission	[Not Available]	[Not Available]	[Not Available]	[Not Available]	NO	TUMOR FREE	Complete Remission/Response	YES	YES	Alive	null	null	null	null	null	null	null	null	null	null	null	null	null
TCGA-CV-5430-F18213	YES	NO	NO	YES	619138ac-7264-4b2b-bc26-c52e87aa8769	2011-10-12	[Not Available]	1796	[Not Applicable]	4240	783	Scheduled Follow-up Submission	Complete Remission/Response	[Not Available]	Distant Metastasis	Lung	YES	TUMOR FREE	Complete Remission/Response	YES	NO	Alive	null	null	null	null	null	null	null	null	null	null	null	null	null
TCGA-CN-6024-F12968	[Not Available]	[Not Available]	NO	[Not Available]	a2185322-6439-4dcb-bd08-1df85c051926	2011-06-15	[Not Available]	[Not Available]	[Not Applicable]	224	156	[Not Available]	[Not Available]	[Not Available]	Cervical Lymph Node	[Not Available]	YES	WITH TUMOR	Progressive Disease	[Not Available]	[Not Available]	Alive	null	null	null	null	null	null	null	null	null	null	null	null	null
TCGA-CN-6024-F21395	[Not Available]	[Not Available]	[Not Available]	[Not Available]	f11f6a66-9503-46b6-a49c-3efbed9c0eb3	2012-02-13	[Not Available]	[Not Available]	337	[Not Available]	[Not Available]	Scheduled Follow-up Submission	Progressive Disease	[Not Available]	[Not Available]	[Not Available]	NO	WITH TUMOR	Progressive Disease	[Not Available]	[Not Available]	Dead	null	null	null	null	null	null	null	null	null	null	null	null	null
TCGA-CQ-5325-F10969	NO	YES	NO	NO	2035f819-c83f-4c34-9305-554c177c219c	2011-04-05	[Not Available]	[Not Available]	654	654	204	[Not Available]	Progressive Disease	[Not Available]	Oral Cavity	[Not Available]	YES	WITH TUMOR	Complete Remission/Response	NO	NO	Dead	null	null	null	null	null	null	null	null	null	null	null	null	null
TCGA-CQ-5325-F10973	[Not Available]	[Not Available]	[Not Available]	[Not Available]	37fdcb40-2496-4c7a-9c68-a390d956de28	2011-04-29	[Not Available]	[Not Available]	654	654	589	[Not Available]	Progressive Disease	[Not Available]	Distant Metastasis	left lung apex, C4 vertebral body, bilateral soft tissues of neck	YES	WITH TUMOR	Complete Remission/Response	NO	NO	Dead	null	null	null	null	null	null	null	null	null	null	null	null	null
TCGA-CR-7404-F31317	YES	YES	YES	[Not Available]	6614814a-92cf-44de-9367-1aef6b005aeb	2012-04-09	280	[Not Available]	[Not Applicable]	1471	233	Scheduled Follow-up Submission	Persistent Disease	[Not Available]	Oropharynx	Left soft palate	YES	WITH TUMOR	Complete Remission/Response	YES	YES	Alive	null	null	null	null	null	null	null	null	null	null	null	null	null
TCGA-CR-7404-F31318	NO	NO	YES	[Not Available]	6428b4f1-8025-454c-9b3d-f109396c5f38	2012-04-09	797	[Not Available]	[Not Applicable]	1471	763	Additional New Tumor Event	Complete Remission/Response	[Not Available]	Cervical Lymph Node	Right submandibular neck	YES	[Not Available]	[Not Available]	[Not Available]	[Not Available]	Alive	null	null	null	null	null	null	null	null	null	null	null	null	null
TCGA-CR-7404-F31319	NO	NO	YES	[Not Available]	c0d3f491-8d3a-40bf-a4e8-fd0b6935fd4a	2012-04-09	930	[Not Available]	[Not Applicable]	1471	930	Additional New Tumor Event	Complete Remission/Response	[Not Available]	Oral Cavity	Buccal muco	YES	[Not Available]	[Not Available]	[Not Available]	[Not Available]	Alive	null	null	null	null	null	null	null	null	null	null	null	null	null
TCGA-CR-7404-F31320	YES	NO	YES	[Not Available]	9c4a39f1-4793-40e3-b534-0ab25a5c87ae	2012-04-09	1170	[Not Available]	[Not Applicable]	1471	999	Additional New Tumor Event	Progressive Disease	[Not Available]	Oral Cavity	Mandible	YES	[Not Available]	[Not Available]	[Not Available]	[Not Available]	Alive	null	null	null	null	null	null	null	null	null	null	null	null	null
TCGA-CN-6996-F15417	[Not Available]	[Not Available]	[Not Available]	[Not Available]	ba9ca267-58bf-4e94-a34f-7ed677201d23	2011-08-22	[Not Available]	[Not Available]	[Not Applicable]	114	[Not Available]	[Not Available]	Complete Remission/Response	[Not Available]	[Not Available]	[Not Available]	NO	TUMOR FREE	Complete Remission/Response	YES	YES	Alive	null	null	null	null	null	null	null	null	null	null	null	null	null
TCGA-CR-6484-F18188	[Not Available]	[Not Available]	[Not Available]	[Not Available]	e3710128-034c-4873-8b5c-d9a70e8647c0	2011-09-28	[Not Available]	[Not Available]	[Not Applicable]	354	[Not Available]	[Not Available]	[Not Available]	[Not Available]	[Not Available]	[Not Available]	NO	TUMOR FREE	Complete Remission/Response	YES	YES	Alive	null	null	null	null	null	null	null	null	null	null	null	null	null
TCGA-BA-6869-F15573	[Not Available]	[Not Available]	[Not Available]	[Not Available]	a1552ac2-11e1-4b14-81a4-4a79ee319105	2011-08-25	[Not Available]	[Not Available]	[Not Applicable]	272	[Not Available]	[Not Available]	[Not Available]	[Not Available]	[Not Available]	[Not Available]	[Not Available]	TUMOR FREE	Complete Remission/Response	YES	NO	Alive	null	null	null	null	null	null	null	null	null	null	null	null	null
TCGA-BA-6869-F34549	[Not Available]	[Not Available]	[Not Available]	[Not Available]	921A4BE8-4EC2-43B4-9A6E-E5D5FAC3AE96	2012-08-22	[Not Available]	[Not Available]	[Not Applicable]	644	[Not Available]	Scheduled Follow-up Submission	Complete Remission/Response	NO	[Not Available]	[Not Available]	NO	TUMOR FREE	Complete Remission/Response	YES	NO	Alive	null	null	null	null	null	null	null	null	null	null	null	null	null
TCGA-CN-4726-F10833	YES	YES	NO	NO	14611322-20b0-4eec-bfc5-2dad17b3344b	2011-04-28	[Not Available]	[Not Available]	142	142	79	[Not Available]	Progressive Disease	[Not Available]	Distant Metastasis	SKIN NECK	YES	WITH TUMOR	Progressive Disease	NO	NO	Dead	null	null	null	null	null	null	null	null	null	null	null	null	null
TCGA-BA-4075-F9964	YES	NO	NO	NO	483405f4-4327-4ed9-8e6b-da210e9e9775	2011-04-04	[Not Available]	[Not Available]	283	283	236	[Not Available]	Persistent Disease	[Not Available]	Oral Cavity	[Not Available]	YES	WITH TUMOR	Progressive Disease	NO	NO	Dead	null	null	null	null	null	null	null	null	null	null	null	null	null
TCGA-BA-5559-F10007	NO	NO	NO	[Not Available]	655894d9-ee7e-48d7-a596-bdb24ff76106	2011-04-05	[Not Available]	[Not Available]	[Not Applicable]	1747	1614	[Not Available]	[Not Available]	[Not Available]	Oropharynx	bilateral neck	YES	WITH TUMOR	Complete Remission/Response	NO	NO	Alive	null	null	null	null	null	null	null	null	null	null	null	null	null
TCGA-BA-5555-F9988	NO	NO	[Not Available]	[Not Available]	dc68a498-1a34-46a6-9882-f190a23c6512	2011-04-04	[Not Available]	[Not Available]	[Not Applicable]	186	[Not Available]	[Not Available]	[Not Available]	[Not Available]	[Not Available]	[Not Available]	NO	TUMOR FREE	Complete Remission/Response	NO	NO	Alive	null	null	null	null	null	null	null	null	null	null	null	null	null
TCGA-BA-5555-F34522	NO	NO	[Not Available]	[Not Available]	CBC7C8BB-5433-4E27-A873-780318870157	2012-08-21	[Not Available]	[Not Available]	[Not Applicable]	520	248	Scheduled Follow-up Submission	Complete Remission/Response	NO	Oropharynx	L tonsil	YES	TUMOR FREE	Complete Remission/Response	NO	NO	Alive	null	null	null	null	null	null	null	null	null	null	null	null	null
TCGA-CN-5358-F10040	YES	YES	YES	NO	9cf7cf64-3cd1-452d-99b7-a599264c50ed	2011-04-06	161	[Not Available]	261	261	145	[Not Available]	Complete Remission/Response	[Not Available]	Cervical Lymph Node	R NECK	YES	TUMOR FREE	Complete Remission/Response	NO	NO	Dead	null	null	null	null	null	null	null	null	null	null	null	null	null
TCGA-CN-5358-F21286	[Not Available]	[Not Available]	[Not Available]	[Not Available]	fa191963-b334-4320-87a9-5b5f3686ef6e	2012-02-08	[Not Available]	[Not Available]	261	[Not Available]	[Not Available]	Scheduled Follow-up Submission	Complete Remission/Response	[Not Available]	[Not Available]	[Not Available]	NO	TUMOR FREE	Complete Remission/Response	[Not Available]	[Not Available]	Dead	null	null	null	null	null	null	null	null	null	null	null	null	null
TCGA-BA-5556-F10005	NO	NO	[Not Available]	[Not Available]	b0fa357f-78fd-421a-8f46-e93f8b8ed156	2011-04-05	[Not Available]	[Not Available]	[Not Applicable]	179	[Not Available]	[Not Available]	[Not Available]	[Not Available]	[Not Available]	[Not Available]	NO	TUMOR FREE	Complete Remission/Response	NO	NO	Alive	null	null	null	null	null	null	null	null	null	null	null	null	null
TCGA-BA-5556-F34524	[Not Available]	[Not Available]	[Not Available]	[Not Available]	725AA5EA-197E-4485-988F-8B18003196FB	2012-08-21	[Not Available]	[Not Available]	[Not Applicable]	725	[Not Available]	Scheduled Follow-up Submission	Complete Remission/Response	NO	[Not Available]	[Not Available]	NO	TUMOR FREE	Complete Remission/Response	NO	NO	Alive	null	null	null	null	null	null	null	null	null	null	null	null	null
TCGA-CR-5250-F13183	[Not Available]	[Not Available]	[Not Available]	[Not Available]	6527f666-014c-4a86-89bb-3a897a289fbd	2011-04-05	[Not Available]	[Not Available]	[Not Applicable]	798	[Not Available]	[Not Available]	[Not Available]	[Not Available]	[Not Available]	[Not Available]	NO	TUMOR FREE	Complete Remission/Response	YES	YES	Alive	null	null	null	null	null	null	null	null	null	null	null	null	null
TCGA-CR-5243-F13178	[Not Available]	[Not Available]	[Not Available]	[Not Available]	8b15090b-f41b-4710-ab7c-672e6d3a6c62	2011-04-05	[Not Available]	[Not Available]	[Not Applicable]	2562	[Not Available]	[Not Available]	[Not Available]	[Not Available]	[Not Available]	[Not Available]	NO	TUMOR FREE	Complete Remission/Response	YES	YES	Alive	null	null	null	null	null	null	null	null	null	null	null	null	null
TCGA-CR-7376-F31302	[Not Available]	[Not Available]	[Not Available]	[Not Available]	3e93bfc0-c7ba-4e41-b319-6e1c4da5b090	2012-04-25	[Not Available]	[Not Available]	[Not Applicable]	972	[Not Available]	Scheduled Follow-up Submission	[Not Available]	[Not Available]	[Not Available]	[Not Available]	NO	TUMOR FREE	Complete Remission/Response	NO	NO	Alive	null	null	null	null	null	null	null	null	null	null	null	null	null
TCGA-BA-6868-F15583	[Not Available]	[Not Available]	[Not Available]	[Not Available]	dec5bcf4-27c3-463e-b82d-336cb255fe64	2011-08-25	[Not Available]	[Not Available]	[Not Applicable]	189	[Not Available]	[Not Available]	[Not Available]	[Not Available]	[Not Available]	[Not Available]	[Not Available]	WITH TUMOR	[Not Available]	YES	YES	Alive	null	null	null	null	null	null	null	null	null	null	null	null	null
TCGA-BA-6868-F34545	YES	NO	NO	NO	10304242-539C-4C4F-A56C-4A13C7B10C22	2012-08-21	[Not Available]	[Not Available]	471	[Not Available]	344	Scheduled Follow-up Submission	Progressive Disease	NO	Distant Metastasis	L neck subdermal mets	YES	WITH TUMOR	Partial Remission/Response	YES	YES	Dead	null	null	null	null	null	null	null	null	null	null	null	null	null
TCGA-CR-7398-F28773	[Not Available]	[Not Available]	[Not Available]	[Not Available]	50a5073e-310e-42a8-a47e-c63f54f3cba7	2012-02-17	[Not Available]	[Not Available]	[Not Applicable]	156	[Not Available]	[Not Available]	[Not Available]	[Not Available]	[Not Available]	[Not Available]	NO	TUMOR FREE	Complete Remission/Response	NO	NO	Alive	null	null	null	null	null	null	null	null	null	null	null	null	null
TCGA-CR-7391-F28772	[Not Available]	[Not Available]	[Not Available]	[Not Available]	7f23e97d-22ca-4c34-a344-a57b2cf7d150	2012-02-16	[Not Available]	[Not Available]	[Not Applicable]	913	[Not Available]	[Not Available]	[Not Available]	[Not Available]	[Not Available]	[Not Available]	NO	TUMOR FREE	Complete Remission/Response	NO	NO	Alive	null	null	null	null	null	null	null	null	null	null	null	null	null
TCGA-CN-6997-F15472	NO	NO	[Not Available]	[Not Available]	bbd47b6c-b15b-4ea0-b251-4c25d1750e3b	2011-08-22	[Not Available]	[Not Available]	[Not Applicable]	100	[Not Available]	[Not Available]	Complete Remission/Response	[Not Available]	[Not Available]	[Not Available]	NO	[Not Available]	[Not Available]	YES	YES	Alive	null	null	null	null	null	null	null	null	null	null	null	null	null
TCGA-CN-6019-F13508	[Not Available]	[Not Available]	[Not Available]	[Not Available]	8411e8b9-a2f2-43b5-86e3-88dbc7c61a20	2011-06-29	[Not Available]	[Not Available]	[Not Applicable]	134	[Not Available]	[Not Available]	Complete Remission/Response	[Not Available]	[Not Available]	[Not Available]	NO	TUMOR FREE	Complete Remission/Response	[Not Available]	[Not Available]	Alive	null	null	null	null	null	null	null	null	null	null	null	null	null
TCGA-CN-6019-F21362	[Not Available]	[Not Available]	[Not Available]	[Not Available]	2ae64518-6d0c-460a-b220-931ff651657f	2012-02-10	[Not Available]	[Not Available]	[Not Applicable]	391	[Not Available]	Scheduled Follow-up Submission	Complete Remission/Response	[Not Available]	[Not Available]	[Not Available]	NO	TUMOR FREE	Complete Remission/Response	[Not Available]	[Not Available]	Alive	null	null	null	null	null	null	null	null	null	null	null	null	null
TCGA-CQ-5323-F10904	[Not Available]	[Not Available]	[Not Available]	[Not Available]	4f2850b1-d61a-4a9e-ab5e-eb3592344be2	2011-04-30	[Not Available]	[Not Available]	[Not Applicable]	1465	[Not Available]	[Not Available]	Complete Remission/Response	[Not Available]	[Not Available]	[Not Available]	NO	TUMOR FREE	Complete Remission/Response	YES	NO	Alive	null	null	null	null	null	null	null	null	null	null	null	null	null
TCGA-CN-6011-F13503	[Not Available]	[Not Available]	[Not Available]	[Not Available]	b08dee9f-0d3b-4a0a-8798-b69d14ab83cc	2011-06-29	[Not Available]	[Not Available]	[Not Applicable]	228	[Not Available]	[Not Available]	Complete Remission/Response	[Not Available]	[Not Available]	[Not Available]	NO	TUMOR FREE	Complete Remission/Response	[Not Available]	[Not Available]	Alive	null	null	null	null	null	null	null	null	null	null	null	null	null
TCGA-CN-6011-F21311	[Not Available]	[Not Available]	[Not Available]	[Not Available]	a0f0a1e0-d53f-4fa0-82fc-fefd080b811d	2012-02-08	[Not Available]	[Not Available]	[Not Applicable]	424	[Not Available]	Scheduled Follow-up Submission	Complete Remission/Response	[Not Available]	[Not Available]	[Not Available]	NO	TUMOR FREE	Complete Remission/Response	[Not Available]	[Not Available]	Alive	null	null	null	null	null	null	null	null	null	null	null	null	null
TCGA-CN-6020-F21365	[Not Available]	[Not Available]	[Not Available]	[Not Available]	79e80d5c-4c97-4276-bc88-67f5d41785ae	2012-02-10	[Not Available]	[Not Available]	204	[Not Available]	[Not Available]	Scheduled Follow-up Submission	Complete Remission/Response	[Not Available]	[Not Available]	[Not Available]	NO	TUMOR FREE	Complete Remission/Response	YES	NO	Dead	null	null	null	null	null	null	null	null	null	null	null	null	null
TCGA-DQ-7593-F33033	[Not Available]	[Not Available]	[Not Available]	[Not Available]	a3eb1bf9-a671-4958-9404-af162cb6063a	2012-05-29	[Not Available]	[Not Available]	[Not Applicable]	369	[Not Available]	Scheduled Follow-up Submission	Complete Remission/Response	[Not Available]	[Not Available]	[Not Available]	NO	TUMOR FREE	Complete Remission/Response	YES	YES	Alive	null	null	null	null	null	null	null	null	null	null	null	null	null
TCGA-DQ-7596-F33023	YES	NO	YES	NO	5207C774-B4D9-4A1A-9FC8-6A47A7BED2BA	2012-05-29	152	[Not Available]	[Not Applicable]	340	152	Scheduled Follow-up Submission	Complete Remission/Response	[Not Available]	Cervical Lymph Node	[Not Available]	YES	TUMOR FREE	Persistent Disease	YES	YES	Alive	null	null	null	null	null	null	null	null	null	null	null	null	null
TCGA-CR-7380-F22058	NO	NO	NO	[Not Available]	aec070c3-20d7-452a-898f-2ecb9b488fa3	2012-02-15	[Not Available]	[Not Available]	606	[Not Available]	561	Scheduled Follow-up Submission	[Not Available]	[Not Available]	Distant Metastasis	Lung	YES	WITH TUMOR	Complete Remission/Response	YES	YES	Dead	null	null	null	null	null	null	null	null	null	null	null	null	null
TCGA-CR-6488-F28961	[Not Available]	[Not Available]	[Not Available]	[Not Available]	b3b478eb-86f1-4cd9-bc40-4972049d82d2	2012-03-01	[Not Available]	[Not Available]	[Not Applicable]	379	[Not Available]	Scheduled Follow-up Submission	[Not Available]	[Not Available]	[Not Available]	[Not Available]	NO	TUMOR FREE	Complete Remission/Response	NO	NO	Alive	null	null	null	null	null	null	null	null	null	null	null	null	null
TCGA-CR-7402-F28761	[Not Available]	[Not Available]	[Not Available]	[Not Available]	388708a4-f99e-471d-8bd0-691e85bbd048	2012-02-28	[Not Available]	[Not Available]	[Not Applicable]	910	[Not Available]	[Not Available]	[Not Available]	[Not Available]	[Not Available]	[Not Available]	NO	TUMOR FREE	Complete Remission/Response	[Not Available]	[Not Available]	Alive	null	null	null	null	null	null	null	null	null	null	null	null	null
TCGA-CQ-5332-F10940	[Not Available]	[Not Available]	[Not Available]	[Not Available]	5c4fc717-394a-4ae7-bf20-0f94698a3ca7	2011-04-08	[Not Available]	[Not Available]	317	317	[Not Available]	[Not Available]	[Not Available]	[Not Available]	[Not Available]	[Not Available]	[Not Available]	[Not Available]	[Not Available]	[Not Available]	[Not Available]	Dead	null	null	null	null	null	null	null	null	null	null	null	null	null
TCGA-CV-5432-F18742	[Not Available]	[Not Available]	[Not Available]	[Not Available]	6fd07012-cd62-43cd-bd1d-e55f7cb04a52	2011-10-12	[Not Available]	[Not Available]	[Not Applicable]	3930	[Not Available]	Scheduled Follow-up Submission	[Not Available]	[Not Available]	[Not Available]	[Not Available]	NO	[Not Available]	[Not Available]	NO	NO	Alive	null	null	null	null	null	null	null	null	null	null	null	null	null
TCGA-CV-6433-F17966	NO	NO	NO	NO	C786A054-7910-411F-A076-C4C69F11590E	2011-10-28	[Not Available]	[Not Available]	[Not Applicable]	640	[Not Available]	[Not Available]	[Not Available]	[Not Available]	[Not Available]	[Not Available]	NO	WITH TUMOR	Complete Remission/Response	YES	YES	Alive	null	null	null	null	null	null	null	null	null	null	null	null	null
TCGA-CQ-5329-F10910	[Not Available]	[Not Available]	[Not Available]	[Not Available]	8b76da22-d78c-4f5f-8d39-f78821e7d5e2	2011-04-08	[Not Available]	[Not Available]	[Not Applicable]	841	[Not Available]	[Not Available]	Complete Remission/Response	[Not Available]	[Not Available]	[Not Available]	NO	TUMOR FREE	Complete Remission/Response	NO	NO	Alive	null	null	null	null	null	null	null	null	null	null	null	null	null
TCGA-CQ-5329-F36123	[Not Available]	[Not Available]	null	null	FAC6899C-E456-476B-8306-251445631FF1	2012-10-19	null	null	[Not Applicable]	1422	[Not Available]	Scheduled Follow-up Submission	Complete Remission/Response	NO	[Not Available]	[Not Available]	NO	TUMOR FREE	Complete Remission/Response	NO	NO	Alive	0	[Not Available]	NO	Surgery	[Not Available]	[Not Available]	[Not Available]	[Not Available]	[Not Applicable]	[Not Applicable]	NO	[Not Applicable]	NO
TCGA-CQ-5330-F10931	[Not Available]	[Not Available]	[Not Available]	[Not Available]	fe36845d-90f2-402a-b4d3-baf6ffebe8c6	2011-04-12	[Not Available]	[Not Available]	[Not Applicable]	896	[Not Available]	[Not Available]	Complete Remission/Response	[Not Available]	[Not Available]	[Not Available]	NO	TUMOR FREE	Complete Remission/Response	YES	YES	Alive	null	null	null	null	null	null	null	null	null	null	null	null	null
TCGA-CQ-5327-F10923	[Not Available]	[Not Available]	[Not Available]	[Not Available]	66a6afda-3a1d-45a9-85c5-07152a280b18	2011-04-07	[Not Available]	[Not Available]	[Not Applicable]	1183	[Not Available]	[Not Available]	Complete Remission/Response	[Not Available]	[Not Available]	[Not Available]	NO	TUMOR FREE	Complete Remission/Response	YES	YES	Alive	null	null	null	null	null	null	null	null	null	null	null	null	null
TCGA-CQ-5327-F36122	[Not Available]	[Not Available]	null	null	D9111CDE-9246-4BCE-BEC4-FDB2AA0F54CC	2012-10-19	null	null	[Not Applicable]	1659	[Not Available]	Scheduled Follow-up Submission	Complete Remission/Response	NO	[Not Available]	[Not Available]	NO	TUMOR FREE	Complete Remission/Response	YES	YES	Alive	98	[Not Available]	NO	Surgery	[Not Available]	[Not Available]	[Not Available]	[Not Available]	[Not Applicable]	[Not Applicable]	NO	[Not Applicable]	NO
TCGA-DQ-7595-F33044	[Not Available]	[Not Available]	[Not Available]	[Not Available]	118d9328-83e0-49c1-8ce8-5b8b380d7c40	2012-05-29	[Not Available]	[Not Available]	[Not Applicable]	324	[Not Available]	Scheduled Follow-up Submission	Complete Remission/Response	[Not Available]	[Not Available]	[Not Available]	NO	TUMOR FREE	Complete Remission/Response	YES	YES	Alive	null	null	null	null	null	null	null	null	null	null	null	null	null
TCGA-CR-6492-F28963	[Not Available]	[Not Available]	[Not Available]	[Not Available]	c63d55ce-e0e3-47da-af60-2e1850d7f1fc	2012-03-01	[Not Available]	[Not Available]	[Not Applicable]	479	[Not Available]	[Not Available]	[Not Available]	[Not Available]	[Not Available]	[Not Available]	NO	TUMOR FREE	Complete Remission/Response	YES	NO	Alive	null	null	null	null	null	null	null	null	null	null	null	null	null
TCGA-CN-6012-F13505	[Not Available]	[Not Available]	[Not Available]	[Not Available]	a564a0c5-7d81-4b97-9886-b6916a2b9729	2011-06-29	[Not Available]	[Not Available]	[Not Applicable]	143	[Not Available]	[Not Available]	Complete Remission/Response	[Not Available]	[Not Available]	[Not Available]	NO	TUMOR FREE	Complete Remission/Response	[Not Available]	[Not Available]	Alive	null	null	null	null	null	null	null	null	null	null	null	null	null
TCGA-CN-6012-F21314	[Not Available]	[Not Available]	[Not Available]	[Not Available]	846433c7-632b-454b-8d9f-e8a1a02148b5	2012-02-08	[Not Available]	[Not Available]	[Not Applicable]	371	[Not Available]	Scheduled Follow-up Submission	Complete Remission/Response	[Not Available]	[Not Available]	[Not Available]	NO	TUMOR FREE	Complete Remission/Response	[Not Available]	[Not Available]	Alive	null	null	null	null	null	null	null	null	null	null	null	null	null
TCGA-CQ-5324-F10908	[Not Available]	[Not Available]	[Not Available]	[Not Available]	70accb00-6ab8-4cda-9cf2-bda6347c3354	2011-04-05	[Not Available]	[Not Available]	[Not Applicable]	1207	[Not Available]	[Not Available]	Complete Remission/Response	[Not Available]	[Not Available]	[Not Available]	NO	TUMOR FREE	Complete Remission/Response	NO	NO	Alive	null	null	null	null	null	null	null	null	null	null	null	null	null
TCGA-CN-6017-F13507	[Not Available]	[Not Available]	[Not Available]	[Not Available]	62db15d4-377d-4d95-a19e-7da24af02b0e	2011-06-29	[Not Available]	[Not Available]	[Not Applicable]	159	[Not Available]	[Not Available]	Complete Remission/Response	[Not Available]	[Not Available]	[Not Available]	NO	TUMOR FREE	Complete Remission/Response	[Not Available]	[Not Available]	Alive	null	null	null	null	null	null	null	null	null	null	null	null	null
TCGA-CN-6017-F21346	[Not Available]	[Not Available]	[Not Available]	[Not Available]	a8712d6a-f34f-45e8-9832-374d73fedc48	2012-02-10	[Not Available]	[Not Available]	[Not Applicable]	433	[Not Available]	Scheduled Follow-up Submission	Complete Remission/Response	[Not Available]	[Not Available]	[Not Available]	NO	TUMOR FREE	Complete Remission/Response	[Not Available]	[Not Available]	Alive	null	null	null	null	null	null	null	null	null	null	null	null	null
TCGA-CN-6010-F13502	[Not Available]	[Not Available]	[Not Available]	[Not Available]	cbcb65a0-b530-4314-af0c-763829a163fb	2011-06-29	[Not Available]	[Not Available]	[Not Applicable]	207	[Not Available]	[Not Available]	Complete Remission/Response	[Not Available]	[Not Available]	[Not Available]	NO	TUMOR FREE	Complete Remission/Response	[Not Available]	[Not Available]	Alive	null	null	null	null	null	null	null	null	null	null	null	null	null
TCGA-CN-6010-F21308	[Not Available]	[Not Available]	[Not Available]	[Not Available]	40deba8a-57e1-41d8-a041-f8af2ae1f763	2012-02-08	[Not Available]	[Not Available]	[Not Applicable]	448	[Not Available]	Scheduled Follow-up Submission	Complete Remission/Response	[Not Available]	[Not Available]	[Not Available]	NO	TUMOR FREE	Complete Remission/Response	[Not Available]	[Not Available]	Alive	null	null	null	null	null	null	null	null	null	null	null	null	null
TCGA-DQ-7590-F33018	[Not Available]	[Not Available]	[Not Available]	[Not Available]	010d34ba-717a-49dc-bbe3-761088c29574	2012-05-29	[Not Available]	[Not Available]	[Not Applicable]	661	[Not Available]	Scheduled Follow-up Submission	Complete Remission/Response	[Not Available]	[Not Available]	[Not Available]	NO	TUMOR FREE	Complete Remission/Response	YES	YES	Alive	null	null	null	null	null	null	null	null	null	null	null	null	null
TCGA-DQ-7590-F36207	[Not Available]	[Not Available]	null	null	06B19A10-6FCD-464D-8600-CAA7B00EBE61	2012-10-26	null	null	[Not Applicable]	775	[Not Available]	Scheduled Follow-up Submission	Complete Remission/Response	NO	[Not Available]	[Not Available]	NO	TUMOR FREE	Complete Remission/Response	YES	YES	Alive	91	[Not Available]	NO	Concurrent Chemotherapy	[Not Available]	[Not Available]	[Not Available]	[Not Available]	[Not Applicable]	[Not Applicable]	NO	[Not Applicable]	NO
TCGA-CR-7371-F28767	[Not Available]	[Not Available]	[Not Available]	[Not Available]	a750ce76-2c89-47ff-9d6a-160865899dbf	2012-02-13	[Not Available]	[Not Available]	93	[Not Available]	[Not Available]	Scheduled Follow-up Submission	[Not Available]	[Not Available]	[Not Available]	[Not Available]	NO	[Not Available]	[Not Available]	NO	NO	Dead	null	null	null	null	null	null	null	null	null	null	null	null	null
TCGA-CR-5248-F31390	YES	NO	NO	[Not Available]	c05d40e7-ab52-4bda-92c4-0b5d304bf9a9	2012-02-28	[Not Available]	[Not Available]	[Not Applicable]	1662	935	[Not Available]	Progressive Disease	[Not Available]	Cervical Lymph Node	[Not Available]	YES	WITH TUMOR	Complete Remission/Response	YES	YES	Alive	null	null	null	null	null	null	null	null	null	null	null	null	null
TCGA-CR-5248-F31391	YES	NO	[Not Available]	NO	16fca74a-944a-4415-b24e-3eacd40b1510	2012-02-28	[Not Available]	[Not Available]	[Not Applicable]	1662	1117	Additional New Tumor Event	Persistent Disease	[Not Available]	Distant Metastasis	Lung	YES	[Not Available]	[Not Available]	[Not Available]	[Not Available]	Alive	null	null	null	null	null	null	null	null	null	null	null	null	null
TCGA-DQ-7588-F29653	YES	YES	YES	[Not Available]	03a4255b-f239-4a53-8125-f10a3ad6e0a1	2012-02-16	106	[Not Available]	427	[Not Available]	79	Scheduled Follow-up Submission	Persistent Disease	[Not Available]	Oral Cavity	[Not Available]	YES	WITH TUMOR	Persistent Disease	NO	NO	Dead	null	null	null	null	null	null	null	null	null	null	null	null	null
TCGA-DQ-7588-F29671	YES	NO	NO	[Not Available]	c81ad03f-f6d6-49c6-9c34-4e665eeba573	2012-03-27	[Not Available]	[Not Available]	427	[Not Available]	323	Additional New Tumor Event	Persistent Disease	[Not Available]	Cervical Lymph Node	[Not Available]	YES	WITH TUMOR	Persistent Disease	NO	NO	Dead	null	null	null	null	null	null	null	null	null	null	null	null	null
TCGA-DQ-7592-F29647	[Not Available]	[Not Available]	[Not Available]	[Not Available]	2b00caad-1fb8-4968-ad74-0dc0fa6d994e	2012-02-16	[Not Available]	[Not Available]	[Not Applicable]	299	[Not Available]	Scheduled Follow-up Submission	Complete Remission/Response	[Not Available]	[Not Available]	[Not Available]	NO	TUMOR FREE	Complete Remission/Response	YES	YES	Alive	null	null	null	null	null	null	null	null	null	null	null	null	null
TCGA-CR-6487-F18195	[Not Available]	[Not Available]	[Not Available]	[Not Available]	af38c5ef-e137-48fa-bd5a-abe4d3333c0e	2011-10-05	[Not Available]	[Not Available]	[Not Applicable]	233	[Not Available]	[Not Available]	[Not Available]	[Not Available]	[Not Available]	[Not Available]	[Not Available]	[Not Available]	[Not Available]	NO	NO	Alive	null	null	null	null	null	null	null	null	null	null	null	null	null
TCGA-CQ-5326-F18532	[Not Available]	[Not Available]	[Not Available]	[Not Available]	5590e343-be48-495e-8307-9981aac4302b	2011-10-04	[Not Available]	[Not Available]	89	[Not Available]	[Not Available]	Scheduled Follow-up Submission	Progressive Disease	[Not Available]	[Not Available]	[Not Available]	NO	WITH TUMOR	Progressive Disease	YES	NO	Dead	null	null	null	null	null	null	null	null	null	null	null	null	null
TCGA-CR-6467-F17710	[Not Available]	[Not Available]	[Not Available]	[Not Available]	84cf6c6f-5400-4236-a589-8f2c81e394fe	2011-09-14	[Not Available]	[Not Available]	[Not Applicable]	1777	[Not Available]	[Not Available]	[Not Available]	[Not Available]	[Not Available]	[Not Available]	NO	TUMOR FREE	Complete Remission/Response	YES	NO	Alive	null	null	null	null	null	null	null	null	null	null	null	null	null
TCGA-BA-5557-F9934	NO	NO	[Not Available]	[Not Available]	dd287532-9556-41db-8b6e-5f100a885f20	2011-03-14	[Not Available]	[Not Available]	[Not Applicable]	242	[Not Available]	[Not Available]	[Not Available]	[Not Available]	[Not Available]	[Not Available]	NO	TUMOR FREE	Complete Remission/Response	YES	YES	Alive	null	null	null	null	null	null	null	null	null	null	null	null	null
TCGA-BA-5557-F34531	[Not Available]	[Not Available]	[Not Available]	[Not Available]	3D8AC283-7B3E-4060-80D9-451E11E14AE9	2012-08-21	[Not Available]	[Not Available]	[Not Applicable]	623	[Not Available]	Scheduled Follow-up Submission	Complete Remission/Response	NO	[Not Available]	[Not Available]	NO	TUMOR FREE	Complete Remission/Response	YES	YES	Alive	null	null	null	null	null	null	null	null	null	null	null	null	null
TCGA-BA-5558-F9971	NO	NO	[Not Available]	[Not Available]	44ee518b-0b43-4447-9926-0844248d0c59	2011-04-04	[Not Available]	[Not Available]	[Not Applicable]	1635	[Not Available]	[Not Available]	[Not Available]	[Not Available]	[Not Available]	[Not Available]	NO	TUMOR FREE	Complete Remission/Response	YES	NO	Alive	null	null	null	null	null	null	null	null	null	null	null	null	null
TCGA-CR-7382-F31298	NO	NO	YES	[Not Available]	9b8649dc-1a87-4f46-833f-611d6d37bddd	2012-04-25	640	[Not Available]	[Not Applicable]	796	614	Scheduled Follow-up Submission	Complete Remission/Response	[Not Available]	Oral Cavity	Tongue	YES	TUMOR FREE	Complete Remission/Response	YES	YES	Alive	null	null	null	null	null	null	null	null	null	null	null	null	null
TCGA-CQ-5331-F18535	[Not Available]	[Not Available]	[Not Available]	[Not Available]	71ebe0cf-cb1a-4201-b87f-ca392393269a	2011-10-04	[Not Available]	[Not Available]	[Not Applicable]	1028	[Not Available]	Scheduled Follow-up Submission	Complete Remission/Response	[Not Available]	[Not Available]	[Not Available]	NO	TUMOR FREE	Complete Remission/Response	NO	NO	Alive	null	null	null	null	null	null	null	null	null	null	null	null	null
TCGA-CQ-5331-F36126	[Not Available]	[Not Available]	null	null	2829CD5F-CD10-4730-A0AD-AEB1DD72B4CA	2012-10-19	null	null	[Not Applicable]	1399	[Not Available]	Scheduled Follow-up Submission	Complete Remission/Response	NO	[Not Available]	[Not Available]	NO	TUMOR FREE	Complete Remission/Response	NO	NO	Alive	43	[Not Available]	NO	Surgery	[Not Available]	[Not Available]	[Not Available]	[Not Available]	[Not Applicable]	[Not Applicable]	NO	[Not Applicable]	NO
TCGA-CR-6470-F18079	[Not Available]	[Not Available]	[Not Available]	[Not Available]	98504e4e-0763-45e7-aaa1-eb688e67c8b4	2011-09-14	[Not Available]	[Not Available]	[Not Applicable]	1521	[Not Available]	Scheduled Follow-up Submission	[Not Available]	[Not Available]	[Not Available]	[Not Available]	NO	TUMOR FREE	Complete Remission/Response	YES	YES	Alive	null	null	null	null	null	null	null	null	null	null	null	null	null
TCGA-BA-6872-F15578	[Not Available]	[Not Available]	[Not Available]	[Not Available]	3dd06486-3bce-412d-a6cc-891efe4458c4	2011-08-25	[Not Available]	[Not Available]	395	395	[Not Available]	[Not Available]	[Not Available]	[Not Available]	[Not Available]	[Not Available]	[Not Available]	WITH TUMOR	[Not Available]	YES	YES	Dead	null	null	null	null	null	null	null	null	null	null	null	null	null
TCGA-CR-6480-F18144	[Not Available]	[Not Available]	[Not Available]	[Not Available]	010cb47c-c1db-4ba8-bb87-cdf9cfa1af53	2011-09-21	[Not Available]	[Not Available]	[Not Applicable]	362	[Not Available]	[Not Available]	[Not Available]	[Not Available]	[Not Available]	[Not Available]	NO	TUMOR FREE	Complete Remission/Response	[Not Available]	[Not Available]	Alive	null	null	null	null	null	null	null	null	null	null	null	null	null
TCGA-CN-4723-F20666	[Not Available]	[Not Available]	[Not Available]	[Not Available]	6b9f51c3-af63-4c2e-89e7-ccab490a4a99	2012-01-19	[Not Available]	[Not Available]	[Not Applicable]	721	[Not Available]	Scheduled Follow-up Submission	Complete Remission/Response	[Not Available]	[Not Available]	[Not Available]	NO	TUMOR FREE	Complete Remission/Response	[Not Available]	[Not Available]	Alive	null	null	null	null	null	null	null	null	null	null	null	null	null
TCGA-BA-4074-F6180	NO	YES	NO	NO	832157f4-65f4-4794-9584-0c7f632ca6c5	2010-12-10	[Not Available]	[Not Available]	461	461	396	[Not Available]	Persistent Disease	[Not Available]	Distant Metastasis	bone (humerus)	YES	WITH TUMOR	Complete Remission/Response	YES	YES	Dead	null	null	null	null	null	null	null	null	null	null	null	null	null
TCGA-CN-4725-F20671	[Not Available]	[Not Available]	[Not Available]	[Not Available]	a3ea97b2-5b82-4c51-9be7-fb7389d5419d	2012-01-19	[Not Available]	[Not Available]	[Not Applicable]	485	[Not Available]	Scheduled Follow-up Submission	Complete Remission/Response	[Not Available]	[Not Available]	[Not Available]	NO	TUMOR FREE	Complete Remission/Response	[Not Available]	[Not Available]	Alive	null	null	null	null	null	null	null	null	null	null	null	null	null
TCGA-CN-5361-F21289	[Not Available]	[Not Available]	[Not Available]	[Not Available]	01b27f22-7a60-4aae-a8f6-2011ab589f89	2012-02-08	[Not Available]	[Not Available]	[Not Applicable]	193	[Not Available]	Scheduled Follow-up Submission	Complete Remission/Response	[Not Available]	[Not Available]	[Not Available]	NO	TUMOR FREE	Complete Remission/Response	[Not Available]	[Not Available]	Alive	null	null	null	null	null	null	null	null	null	null	null	null	null
TCGA-CN-5359-F11140	NO	NO	NO	NO	b7ca0ffe-b534-449e-bbec-f66a30bc1c29	2011-05-04	[Not Available]	[Not Available]	377	377	356	[Not Available]	Progressive Disease	[Not Available]	Distant Metastasis	LUNG, BONES, THUMB	YES	WITH TUMOR	Complete Remission/Response	[Not Available]	[Not Available]	Dead	null	null	null	null	null	null	null	null	null	null	null	null	null
TCGA-CN-5374-F11054	[Not Available]	[Not Available]	[Not Available]	[Not Available]	2f7122c2-68f9-4f63-b799-7b15fe83a643	2011-05-03	[Not Available]	[Not Available]	[Not Applicable]	274	[Not Available]	[Not Available]	[Not Available]	[Not Available]	[Not Available]	[Not Available]	NO	TUMOR FREE	Complete Remission/Response	YES	YES	Alive	null	null	null	null	null	null	null	null	null	null	null	null	null
TCGA-CN-5374-F21303	[Not Available]	[Not Available]	[Not Available]	[Not Available]	87b5ef32-8b4e-43c9-b8b9-c01c3aa42563	2012-02-08	[Not Available]	[Not Available]	[Not Applicable]	274	[Not Available]	Scheduled Follow-up Submission	Complete Remission/Response	[Not Available]	[Not Available]	[Not Available]	NO	TUMOR FREE	Complete Remission/Response	[Not Available]	[Not Available]	Alive	null	null	null	null	null	null	null	null	null	null	null	null	null
TCGA-BA-4078-F6504	[Not Available]	[Not Available]	[Not Available]	[Not Available]	c9044dd3-93c2-4ad0-a84f-a962fc062e56	2010-12-10	[Not Available]	[Not Available]	276	276	[Not Available]	[Not Available]	[Not Available]	[Not Available]	Cervical Lymph Node	[Not Available]	YES	WITH TUMOR	[Not Available]	YES	NO	Dead	null	null	null	null	null	null	null	null	null	null	null	null	null
TCGA-CN-5365-F21296	[Not Available]	[Not Available]	[Not Available]	[Not Available]	1c3621c8-1ffe-46b1-ab11-ca74e8bf5fb1	2012-02-08	[Not Available]	[Not Available]	351	[Not Available]	[Not Available]	Scheduled Follow-up Submission	Progressive Disease	[Not Available]	[Not Available]	[Not Available]	NO	WITH TUMOR	Progressive Disease	[Not Available]	[Not Available]	Dead	null	null	null	null	null	null	null	null	null	null	null	null	null
TCGA-CN-4728-F20675	[Not Available]	[Not Available]	[Not Available]	[Not Available]	a3c4c388-6d62-42bf-be8c-fd372f72fdb2	2012-01-19	[Not Available]	[Not Available]	[Not Applicable]	613	[Not Available]	Scheduled Follow-up Submission	Complete Remission/Response	[Not Available]	[Not Available]	[Not Available]	NO	TUMOR FREE	Complete Remission/Response	[Not Available]	[Not Available]	Alive	null	null	null	null	null	null	null	null	null	null	null	null	null
TCGA-CN-4727-F20673	[Not Available]	[Not Available]	[Not Available]	[Not Available]	3f4c6946-f444-42ea-b1f1-f8bbc304791c	2012-01-19	[Not Available]	[Not Available]	[Not Applicable]	194	[Not Available]	Scheduled Follow-up Submission	Complete Remission/Response	[Not Available]	[Not Available]	[Not Available]	NO	TUMOR FREE	Complete Remission/Response	[Not Available]	[Not Available]	Alive	null	null	null	null	null	null	null	null	null	null	null	null	null
TCGA-BA-4076-F6278	NO	NO	NO	NO	294d7417-2d45-4c7b-9143-3849474dfed1	2010-12-10	[Not Available]	[Not Available]	415	415	286	[Not Available]	[Not Available]	[Not Available]	Larynx	[Not Available]	YES	WITH TUMOR	Complete Remission/Response	YES	YES	Dead	null	null	null	null	null	null	null	null	null	null	null	null	null
TCGA-CN-5366-F11123	NO	NO	NO	NO	530e9c10-7103-4120-9b2c-dc22f00c4f71	2011-05-04	[Not Available]	[Not Available]	360	360	276	[Not Available]	Progressive Disease	[Not Available]	Cervical Lymph Node	L NECK	YES	WITH TUMOR	Complete Remission/Response	[Not Available]	[Not Available]	Dead	null	null	null	null	null	null	null	null	null	null	null	null	null
TCGA-CN-5369-F21293	[Not Available]	[Not Available]	[Not Available]	[Not Available]	7327c034-e300-4d73-94fa-af3232deec5e	2012-02-08	[Not Available]	[Not Available]	380	[Not Available]	[Not Available]	Scheduled Follow-up Submission	Complete Remission/Response	[Not Available]	[Not Available]	[Not Available]	NO	TUMOR FREE	Complete Remission/Response	[Not Available]	[Not Available]	Dead	null	null	null	null	null	null	null	null	null	null	null	null	null
TCGA-D6-6826-F29466	[Not Available]	[Not Available]	[Not Available]	[Not Available]	4a02f3a4-5b8e-49db-ac8b-ab6b79f71220	2012-03-19	[Not Available]	[Not Available]	[Not Applicable]	153	[Not Available]	Scheduled Follow-up Submission	Complete Remission/Response	[Not Available]	[Not Available]	[Not Available]	NO	TUMOR FREE	Complete Remission/Response	NO	NO	Alive	null	null	null	null	null	null	null	null	null	null	null	null	null
TCGA-D6-6826-F38619	[Not Available]	[Not Available]	null	null	6525D55A-3124-4C04-893A-200C10D10C7E	2012-12-19	null	null	348	[Not Available]	[Not Available]	Scheduled Follow-up Submission	Progressive Disease	NO	[Not Available]	[Not Available]	NO	TUMOR FREE	Complete Remission/Response	NO	NO	Dead	[Not Available]	[Not Available]	[Not Available]	[Not Available]	[Not Available]	[Not Available]	[Not Available]	[Not Available]	[Not Available]	[Not Available]	[Not Available]	[Not Available]	[Not Available]
TCGA-CQ-6229-F19496	[Not Available]	[Not Available]	[Not Available]	[Not Available]	6d8b4f3e-98a5-480d-8c41-ebbf989d324b	2011-10-06	[Not Available]	[Not Available]	[Not Applicable]	814	[Not Available]	Scheduled Follow-up Submission	Complete Remission/Response	[Not Available]	[Not Available]	[Not Available]	NO	TUMOR FREE	Complete Remission/Response	NO	NO	Alive	null	null	null	null	null	null	null	null	null	null	null	null	null
TCGA-CQ-6227-F19310	[Not Available]	[Not Available]	[Not Available]	[Not Available]	8377ed05-0975-46b8-ae3d-da1da34495ae	2011-10-06	[Not Available]	[Not Available]	128	[Not Available]	[Not Available]	Scheduled Follow-up Submission	Progressive Disease	[Not Available]	[Not Available]	[Not Available]	NO	WITH TUMOR	Progressive Disease	NO	NO	Dead	null	null	null	null	null	null	null	null	null	null	null	null	null
TCGA-CQ-6225-F19529	NO	NO	YES	[Not Available]	d4e269c9-f193-4448-a0b8-f404e737a499	2011-12-13	233	[Not Available]	403	[Not Available]	180	Scheduled Follow-up Submission	Complete Remission/Response	[Not Available]	Oral Cavity	[Not Available]	YES	[Not Available]	Persistent Disease	NO	NO	Dead	null	null	null	null	null	null	null	null	null	null	null	null	null
TCGA-CQ-6223-F18549	[Not Available]	[Not Available]	[Not Available]	[Not Available]	fdf137e8-ca1b-4477-ae82-e6527789f385	2011-10-03	[Not Available]	[Not Available]	[Not Applicable]	1057	[Not Available]	Scheduled Follow-up Submission	Complete Remission/Response	[Not Available]	[Not Available]	[Not Available]	NO	TUMOR FREE	Complete Remission/Response	NO	NO	Alive	null	null	null	null	null	null	null	null	null	null	null	null	null
TCGA-CQ-6220-F18544	[Not Available]	[Not Available]	[Not Available]	[Not Available]	fd0e7bb8-4b49-4623-9b84-fb5ea7e05cb0	2011-09-30	[Not Available]	[Not Available]	984	[Not Available]	[Not Available]	Scheduled Follow-up Submission	[Not Available]	[Not Available]	[Not Available]	[Not Available]	NO	[Not Available]	Complete Remission/Response	NO	NO	Dead	null	null	null	null	null	null	null	null	null	null	null	null	null
TCGA-CQ-6219-F18541	NO	YES	NO	[Not Available]	da6f954c-0e6f-4ac1-8339-ac3b547bd497	2011-09-30	[Not Available]	[Not Available]	478	[Not Available]	194	Scheduled Follow-up Submission	Progressive Disease	[Not Available]	Cervical Lymph Node	[Not Available]	YES	WITH TUMOR	Complete Remission/Response	NO	NO	Dead	null	null	null	null	null	null	null	null	null	null	null	null	null
TCGA-CQ-6218-F18537	[Not Available]	[Not Available]	[Not Available]	[Not Available]	049b2bdd-b091-4eef-b952-4eb66497c0b7	2011-09-30	[Not Available]	[Not Available]	[Not Applicable]	870	[Not Available]	Scheduled Follow-up Submission	Complete Remission/Response	[Not Available]	[Not Available]	[Not Available]	NO	TUMOR FREE	Complete Remission/Response	YES	YES	Alive	null	null	null	null	null	null	null	null	null	null	null	null	null
TCGA-D6-6825-F29465	[Not Available]	[Not Available]	[Not Available]	[Not Available]	53eb07e6-45d6-406a-acdd-560435b8ec80	2012-03-19	[Not Available]	[Not Available]	[Not Applicable]	391	[Not Available]	Scheduled Follow-up Submission	Complete Remission/Response	[Not Available]	[Not Available]	[Not Available]	NO	TUMOR FREE	Complete Remission/Response	NO	NO	Alive	null	null	null	null	null	null	null	null	null	null	null	null	null
TCGA-D6-6825-F38623	[Not Available]	[Not Available]	null	null	6DA92E1B-857A-42E1-B800-E2B029650D58	2012-12-19	null	null	[Not Applicable]	490	[Not Available]	Scheduled Follow-up Submission	Stable Disease	NO	[Not Available]	[Not Available]	NO	TUMOR FREE	Complete Remission/Response	NO	NO	Alive	[Not Available]	[Not Available]	[Not Available]	[Not Available]	[Not Available]	[Not Available]	[Not Available]	[Not Available]	[Not Available]	[Not Available]	[Not Available]	[Not Available]	[Not Available]
TCGA-D6-6824-F29467	NO	NO	[Not Available]	[Not Available]	93ef55f6-1077-48f5-aa57-e016546000dc	2012-03-19	[Not Available]	[Not Available]	[Not Applicable]	77	[Not Available]	Scheduled Follow-up Submission	Complete Remission/Response	[Not Available]	[Not Available]	[Not Available]	NO	TUMOR FREE	Complete Remission/Response	NO	NO	Alive	null	null	null	null	null	null	null	null	null	null	null	null	null
TCGA-D6-6824-F38618	[Not Available]	[Not Available]	null	null	38ABFA51-2CD6-4367-89F5-586DC80D732A	2012-12-19	null	null	[Not Applicable]	77	[Not Available]	Scheduled Follow-up Submission	Stable Disease	YES	[Not Available]	[Not Available]	NO	TUMOR FREE	[Unknown]	NO	NO	Alive	[Not Available]	[Not Available]	[Not Available]	[Not Available]	[Not Available]	[Not Available]	[Not Available]	[Not Available]	[Not Available]	[Not Available]	[Not Available]	[Not Available]	[Not Available]
TCGA-CQ-6222-F18545	[Not Available]	[Not Available]	[Not Available]	[Not Available]	4c42596d-b167-4b28-bb99-cf4333b9f74f	2011-09-30	[Not Available]	[Not Available]	[Not Applicable]	1160	[Not Available]	Scheduled Follow-up Submission	Complete Remission/Response	[Not Available]	[Not Available]	[Not Available]	NO	TUMOR FREE	Complete Remission/Response	YES	YES	Alive	null	null	null	null	null	null	null	null	null	null	null	null	null
TCGA-CQ-6228-F19312	NO	YES	[Not Available]	NO	a96709ca-873f-4d6d-a561-695904870aef	2011-10-06	[Not Available]	[Not Available]	455	[Not Available]	272	Scheduled Follow-up Submission	[Not Available]	[Not Available]	Distant Metastasis	left axilla	YES	[Not Available]	Complete Remission/Response	YES	NO	Dead	null	null	null	null	null	null	null	null	null	null	null	null	null
TCGA-CQ-6224-F19306	[Not Available]	[Not Available]	[Not Available]	[Not Available]	68b7fc5f-bcd0-4841-a94d-8dd3bdd9cb8e	2011-10-05	[Not Available]	[Not Available]	[Not Applicable]	984	[Not Available]	Scheduled Follow-up Submission	Complete Remission/Response	[Not Available]	[Not Available]	[Not Available]	NO	TUMOR FREE	Complete Remission/Response	YES	YES	Alive	null	null	null	null	null	null	null	null	null	null	null	null	null
TCGA-D6-6827-F29506	NO	NO	[Not Available]	[Not Available]	c0d0862f-49f9-4825-a911-46e13b79609c	2012-03-21	[Not Available]	[Not Available]	[Not Applicable]	373	[Not Available]	Scheduled Follow-up Submission	Complete Remission/Response	[Not Available]	[Not Available]	[Not Available]	NO	TUMOR FREE	Complete Remission/Response	YES	NO	Alive	null	null	null	null	null	null	null	null	null	null	null	null	null
TCGA-D6-6827-F38622	[Not Available]	[Not Available]	null	null	1934A826-DB63-416B-8490-2DCF03CA532A	2012-12-19	null	null	[Not Applicable]	567	[Not Available]	Scheduled Follow-up Submission	Complete Remission/Response	NO	[Not Available]	[Not Available]	NO	TUMOR FREE	Complete Remission/Response	NO	NO	Alive	[Not Available]	[Not Available]	[Not Available]	[Not Available]	[Not Available]	[Not Available]	[Not Available]	[Not Available]	[Not Available]	[Not Available]	[Not Available]	[Not Available]	[Not Available]
TCGA-D6-6823-F29508	NO	NO	[Not Available]	[Not Available]	c4f621bf-73be-4564-8de6-62003ecf70a6	2012-03-21	[Not Available]	[Not Available]	[Not Applicable]	478	[Not Available]	Scheduled Follow-up Submission	Complete Remission/Response	[Not Available]	[Not Available]	[Not Available]	NO	TUMOR FREE	Complete Remission/Response	YES	NO	Alive	null	null	null	null	null	null	null	null	null	null	null	null	null
TCGA-D6-6823-F38621	[Not Available]	[Not Available]	null	null	5E958D09-2402-4002-B53A-9D626482B498	2012-12-19	null	null	[Not Applicable]	700	[Not Available]	Scheduled Follow-up Submission	Complete Remission/Response	NO	[Not Available]	[Not Available]	NO	TUMOR FREE	Complete Remission/Response	NO	NO	Alive	[Not Available]	[Not Available]	[Not Available]	[Not Available]	[Not Available]	[Not Available]	[Not Available]	[Not Available]	[Not Available]	[Not Available]	[Not Available]	[Not Available]	[Not Available]
TCGA-DQ-5631-F10177	YES	YES	[Not Available]	NO	344e4283-d164-4ba0-b778-578d6a01162b	2011-03-22	[Not Available]	[Not Available]	548	548	447	[Not Available]	Persistent Disease	[Not Available]	Distant Metastasis	Lung	YES	WITH TUMOR	Complete Remission/Response	YES	YES	Dead	null	null	null	null	null	null	null	null	null	null	null	null	null
TCGA-DQ-5629-F10169	[Not Available]	[Not Available]	[Not Available]	[Not Available]	5b5a8491-9d43-4bdf-b6f1-1eb12a0c0bab	2011-04-04	[Not Available]	[Not Available]	[Not Applicable]	516	[Not Available]	[Not Available]	[Not Available]	[Not Available]	[Not Available]	[Not Available]	NO	TUMOR FREE	Complete Remission/Response	YES	YES	Alive	null	null	null	null	null	null	null	null	null	null	null	null	null
TCGA-DQ-5629-F36197	[Not Available]	[Not Available]	null	null	65D357F7-9C80-4D25-ADA0-EF87F401FD2F	2012-10-26	null	null	941	[Not Available]	[Not Available]	Scheduled Follow-up Submission	[Unknown]	NO	[Not Available]	[Not Available]	NO	[Unknown]	Complete Remission/Response	YES	YES	Dead	98	[Not Available]	NO	Concurrent Chemotherapy	[Not Available]	[Not Available]	[Unknown]	[Not Available]	[Not Applicable]	[Not Applicable]	NO	[Not Applicable]	NO
TCGA-DQ-5624-F10154	[Not Available]	[Not Available]	[Not Available]	[Not Available]	fdbcb510-760a-4d46-bab6-e20ead7f616a	2011-03-22	[Not Available]	[Not Available]	[Not Applicable]	1149	[Not Available]	[Not Available]	[Not Available]	[Not Available]	[Not Available]	[Not Available]	NO	[Not Available]	Complete Remission/Response	YES	YES	Alive	null	null	null	null	null	null	null	null	null	null	null	null	null
TCGA-DQ-5624-F36205	[Not Available]	[Not Available]	null	null	78F6EABD-B4C8-4A26-80AB-6365EAFCFA27	2012-10-26	null	null	[Not Applicable]	1777	[Not Available]	Scheduled Follow-up Submission	Complete Remission/Response	NO	[Not Available]	[Not Available]	NO	TUMOR FREE	Complete Remission/Response	YES	YES	Alive	86	[Not Available]	NO	Concurrent Chemotherapy	[Not Available]	[Not Available]	[Not Available]	[Not Available]	[Not Applicable]	[Not Applicable]	NO	[Not Applicable]	NO
TCGA-BA-5152-F14879	NO	NO	NO	NO	bc885b83-a92f-4a9c-8ce6-40b24fb1cdcf	2011-07-19	[Not Available]	[Not Available]	[Not Applicable]	845	[Not Available]	[Not Available]	Complete Remission/Response	[Not Available]	[Not Available]	[Not Available]	NO	TUMOR FREE	Complete Remission/Response	YES	NO	Alive	null	null	null	null	null	null	null	null	null	null	null	null	null
TCGA-BA-5152-F34521	[Not Available]	[Not Available]	[Not Available]	[Not Available]	D8B49215-D2F0-4DD7-AA44-14D620014757	2012-08-21	[Not Available]	[Not Available]	[Not Applicable]	1287	[Not Available]	Scheduled Follow-up Submission	Complete Remission/Response	NO	[Not Available]	[Not Available]	NO	TUMOR FREE	Complete Remission/Response	YES	NO	Alive	null	null	null	null	null	null	null	null	null	null	null	null	null
TCGA-DQ-5630-F10178	[Not Available]	[Not Available]	[Not Available]	[Not Available]	e1327662-5eb9-4e4b-a4e2-1fa2f86a1750	2011-03-22	[Not Available]	[Not Available]	[Not Applicable]	477	[Not Available]	[Not Available]	[Not Available]	[Not Available]	[Not Available]	[Not Available]	NO	TUMOR FREE	Complete Remission/Response	YES	NO	Alive	null	null	null	null	null	null	null	null	null	null	null	null	null
TCGA-DQ-5630-F36206	[Not Available]	[Not Available]	null	null	A1A26FA5-118F-41C1-9989-CB0A80F0A7F0	2012-10-26	null	null	[Not Applicable]	1030	[Not Available]	Scheduled Follow-up Submission	Complete Remission/Response	NO	[Not Available]	[Not Available]	NO	TUMOR FREE	Complete Remission/Response	YES	NO	Alive	76	[Not Available]	NO	Radiation	[Not Available]	[Not Available]	[Not Available]	[Not Available]	[Not Applicable]	[Not Applicable]	NO	[Not Applicable]	NO
TCGA-DQ-5625-F10159	[Not Available]	[Not Available]	YES	[Not Available]	1e2a04dc-6fd5-4748-a82d-b5aed898c035	2011-04-11	1067	[Not Available]	[Not Applicable]	1081	1058	[Not Available]	[Not Available]	[Not Available]	Oral Cavity	Floor of mouth	YES	[Not Available]	Complete Remission/Response	NO	NO	Alive	null	null	null	null	null	null	null	null	null	null	null	null	null
TCGA-D6-6517-F29510	YES	YES	NO	[Not Available]	4faab55b-70c2-48ed-ba58-a46a31b9e044	2011-03-08	[Not Available]	[Not Available]	[Not Applicable]	250	161	Scheduled Follow-up Submission	Progressive Disease	[Not Available]	Distant Metastasis	tracheostoma	YES	WITH TUMOR	Progressive Disease	NO	NO	Alive	null	null	null	null	null	null	null	null	null	null	null	null	null
TCGA-D6-6517-F38617	[Not Available]	[Not Available]	null	null	1A2F7ADB-7E47-47B9-BE81-EA01592E23AE	2012-12-19	null	null	[Not Applicable]	292	[Not Available]	Scheduled Follow-up Submission	Stable Disease	YES	[Not Available]	[Not Available]	NO	WITH TUMOR	Progressive Disease	NO	YES	Alive	[Not Available]	[Not Available]	[Not Available]	[Not Available]	[Not Available]	[Not Available]	[Not Available]	[Not Available]	[Not Available]	[Not Available]	[Not Available]	[Not Available]	[Not Available]
TCGA-D6-6516-F29505	NO	NO	[Not Available]	[Not Available]	0cd2e659-2234-43d7-8182-61ddd490b7e7	2012-03-21	[Not Available]	[Not Available]	[Not Applicable]	514	[Not Available]	Scheduled Follow-up Submission	Complete Remission/Response	[Not Available]	[Not Available]	[Not Available]	NO	TUMOR FREE	Complete Remission/Response	NO	NO	Alive	null	null	null	null	null	null	null	null	null	null	null	null	null
TCGA-D6-6516-F38620	[Not Available]	[Not Available]	null	null	75EA887E-C9C6-42C5-850E-E2155CC081C5	2012-12-19	null	null	[Not Applicable]	773	[Not Available]	Scheduled Follow-up Submission	Complete Remission/Response	NO	[Not Available]	[Not Available]	NO	TUMOR FREE	Complete Remission/Response	NO	NO	Alive	[Not Available]	[Not Available]	[Not Available]	[Not Available]	[Not Available]	[Not Available]	[Not Available]	[Not Available]	[Not Available]	[Not Available]	[Not Available]	[Not Available]	[Not Available]
TCGA-D6-6515-F29463	NO	NO	YES	[Not Available]	73f20e66-25e7-4d5e-a5ab-d6ffac6d9f40	2012-03-19	[Not Available]	[Not Available]	403	[Not Available]	195	Scheduled Follow-up Submission	Complete Remission/Response	[Not Available]	Cervical Lymph Node	[Not Available]	YES	TUMOR FREE	Complete Remission/Response	YES	NO	Dead	null	null	null	null	null	null	null	null	null	null	null	null	null
TCGA-CN-4733-F20692	[Not Available]	[Not Available]	[Not Available]	[Not Available]	b7fbf5af-ad85-4753-910d-1ce1b996c7aa	2012-01-19	[Not Available]	[Not Available]	[Not Applicable]	642	[Not Available]	Scheduled Follow-up Submission	Complete Remission/Response	[Not Available]	[Not Available]	[Not Available]	NO	TUMOR FREE	Complete Remission/Response	[Not Available]	[Not Available]	Alive	null	null	null	null	null	null	null	null	null	null	null	null	null
TCGA-BB-4227-F19903	[Not Available]	[Not Available]	[Not Available]	[Not Available]	3b829cd4-2dc8-478d-b1ed-fb231efb6223	2012-01-04	[Not Available]	[Not Available]	[Not Available]	133	[Not Available]	Scheduled Follow-up Submission	[Not Available]	[Not Available]	[Not Available]	[Not Available]	NO	[Not Available]	Stable Disease	[Not Available]	YES	LIVING	null	null	null	null	null	null	null	null	null	null	null	null	null
TCGA-CN-4742-F13455	[Not Available]	[Not Available]	[Not Available]	[Not Available]	3a97173e-9c06-48e8-8e92-a3725ee97a2a	2011-06-28	[Not Available]	[Not Available]	397	397	[Not Available]	[Not Available]	[Not Available]	[Not Available]	[Not Available]	[Not Available]	NO	WITH TUMOR	Progressive Disease	[Not Available]	[Not Available]	Dead	null	null	null	null	null	null	null	null	null	null	null	null	null
TCGA-CN-4738-F13500	[Not Available]	[Not Available]	[Not Available]	[Not Available]	9b48c1d1-7870-49a5-8f94-02ec0501890f	2011-06-29	[Not Available]	[Not Available]	436	436	[Not Available]	[Not Available]	[Not Available]	[Not Available]	[Not Available]	[Not Available]	NO	[Not Available]	[Not Available]	[Not Available]	[Not Available]	Dead	null	null	null	null	null	null	null	null	null	null	null	null	null
TCGA-CN-4739-F13501	[Not Available]	[Not Available]	[Not Available]	[Not Available]	8822aadf-3988-4721-8a38-ff3740fc463f	2011-06-29	[Not Available]	[Not Available]	[Not Applicable]	348	[Not Available]	[Not Available]	Complete Remission/Response	[Not Available]	[Not Available]	[Not Available]	NO	TUMOR FREE	Complete Remission/Response	YES	YES	Alive	null	null	null	null	null	null	null	null	null	null	null	null	null
TCGA-CN-4739-F20699	[Not Available]	[Not Available]	[Not Available]	[Not Available]	2326c87e-6325-44bd-8f79-3dacb2880c3d	2012-01-19	[Not Available]	[Not Available]	[Not Applicable]	1055	[Not Available]	Scheduled Follow-up Submission	Complete Remission/Response	[Not Available]	[Not Available]	[Not Available]	NO	TUMOR FREE	Complete Remission/Response	[Not Available]	[Not Available]	Alive	null	null	null	null	null	null	null	null	null	null	null	null	null
TCGA-BA-5149-F9974	NO	NO	[Not Available]	[Not Available]	bdc3c30c-d049-4e40-b525-2ba1c72910dd	2011-04-04	[Not Available]	[Not Available]	[Not Applicable]	248	[Not Available]	[Not Available]	[Not Available]	[Not Available]	[Not Available]	[Not Available]	NO	TUMOR FREE	Complete Remission/Response	YES	YES	Alive	null	null	null	null	null	null	null	null	null	null	null	null	null
TCGA-BA-5149-F34520	YES	NO	[Not Available]	YES	1F5C433A-6D0D-4B17-B742-5D3777DDD278	2012-08-21	[Not Available]	409	806	[Not Available]	389	Scheduled Follow-up Submission	Progressive Disease	NO	Distant Metastasis	Lung	YES	WITH TUMOR	Complete Remission/Response	YES	YES	Dead	null	null	null	null	null	null	null	null	null	null	null	null	null
TCGA-CR-7364-F21954	[Not Available]	[Not Available]	[Not Available]	[Not Available]	14d5f599-612e-4cb6-933e-0d1cebff077a	2012-02-22	[Not Available]	[Not Available]	[Not Applicable]	1435	[Not Available]	Scheduled Follow-up Submission	[Not Available]	[Not Available]	[Not Available]	[Not Available]	NO	TUMOR FREE	Complete Remission/Response	NO	NO	Alive	null	null	null	null	null	null	null	null	null	null	null	null	null
TCGA-CR-7389-F31440	[Not Available]	[Not Available]	[Not Available]	[Not Available]	327dce4b-4e64-45ac-b8c4-2426f705713a	2012-02-15	[Not Available]	[Not Available]	[Not Applicable]	392	[Not Available]	Scheduled Follow-up Submission	[Not Available]	[Not Available]	[Not Available]	[Not Available]	NO	TUMOR FREE	Complete Remission/Response	[Not Available]	[Not Available]	Alive	null	null	null	null	null	null	null	null	null	null	null	null	null
TCGA-CR-7386-F22106	NO	NO	[Not Available]	YES	b30574fa-bca8-4acf-9924-940c7db02ffa	2012-02-15	[Not Available]	1028	[Not Applicable]	1430	1028	Scheduled Follow-up Submission	Persistent Disease	[Not Available]	Distant Metastasis	Lung (distant mets or possible new primary)	YES	WITH TUMOR	Complete Remission/Response	YES	YES	Alive	null	null	null	null	null	null	null	null	null	null	null	null	null
TCGA-CR-7367-F21959	[Not Available]	[Not Available]	[Not Available]	[Not Available]	1e9d6827-d8bd-487c-8040-5a7dc1254d2d	2012-02-22	[Not Available]	[Not Available]	[Not Applicable]	1440	[Not Available]	Scheduled Follow-up Submission	[Not Available]	[Not Available]	[Not Available]	[Not Available]	NO	TUMOR FREE	Complete Remission/Response	YES	YES	Alive	null	null	null	null	null	null	null	null	null	null	null	null	null
TCGA-CR-7365-F22008	[Not Available]	[Not Available]	[Not Available]	[Not Available]	ca86d220-17a7-4391-8219-2dd910f96f4b	2012-02-13	[Not Available]	[Not Available]	[Not Applicable]	1190	[Not Available]	Scheduled Follow-up Submission	[Not Available]	[Not Available]	[Not Available]	[Not Available]	NO	TUMOR FREE	Complete Remission/Response	YES	YES	Alive	null	null	null	null	null	null	null	null	null	null	null	null	null
TCGA-CQ-7068-F21034	NO	NO	[Not Available]	[Not Available]	d40f883c-6bbd-4fb9-aadc-61e66ed5e4b7	2012-01-27	[Not Available]	[Not Available]	[Not Applicable]	693	[Not Available]	Scheduled Follow-up Submission	Complete Remission/Response	[Not Available]	[Not Available]	[Not Available]	NO	TUMOR FREE	Complete Remission/Response	NO	NO	Alive	null	null	null	null	null	null	null	null	null	null	null	null	null
TCGA-CQ-6221-F21026	[Not Available]	[Not Available]	[Not Available]	[Not Available]	facbf9ca-8f29-4c15-931d-2c8c00a1d88d	2012-01-27	[Not Available]	[Not Available]	[Not Applicable]	1000	[Not Available]	Scheduled Follow-up Submission	Complete Remission/Response	[Not Available]	[Not Available]	[Not Available]	NO	TUMOR FREE	Complete Remission/Response	NO	NO	Alive	null	null	null	null	null	null	null	null	null	null	null	null	null
TCGA-BB-4217-F19770	[Not Available]	[Not Available]	[Not Available]	[Not Available]	46ac3327-1f41-4b10-9ff3-4afdcdf9ea45	2011-12-22	[Not Available]	[Not Available]	[Not Applicable]	186	[Not Available]	Scheduled Follow-up Submission	[Not Available]	[Not Available]	[Not Available]	[Not Available]	NO	[Not Available]	[Not Available]	YES	NO	Alive	null	null	null	null	null	null	null	null	null	null	null	null	null
TCGA-CQ-7065-F21030	YES	YES	NO	[Not Available]	76390c3e-e778-4a51-856d-f1e0aca5b440	2012-01-27	[Not Available]	[Not Available]	[Not Applicable]	1006	229	Scheduled Follow-up Submission	Complete Remission/Response	[Not Available]	Oral Cavity	[Not Available]	YES	TUMOR FREE	Complete Remission/Response	NO	NO	Alive	null	null	null	null	null	null	null	null	null	null	null	null	null
TCGA-CV-5979-F21469	NO	NO	[Not Available]	[Not Available]	ea71bc82-1300-4dd8-befa-c9aea675df82	2012-02-13	[Not Available]	[Not Available]	[Not Applicable]	1315	[Not Available]	Scheduled Follow-up Submission	Complete Remission/Response	[Not Available]	[Not Available]	[Not Available]	NO	TUMOR FREE	Complete Remission/Response	YES	NO	Alive	null	null	null	null	null	null	null	null	null	null	null	null	null
TCGA-CV-5971-F18704	[Not Available]	[Not Available]	[Not Available]	[Not Available]	886a8d65-d078-4d42-b323-3cf57697c914	2011-10-12	[Not Available]	[Not Available]	[Not Applicable]	701	[Not Available]	Scheduled Follow-up Submission	[Not Available]	[Not Available]	[Not Available]	[Not Available]	[Not Available]	TUMOR FREE	[Not Available]	NO	NO	Alive	null	null	null	null	null	null	null	null	null	null	null	null	null
TCGA-CR-7369-F31309	[Not Available]	[Not Available]	[Not Available]	[Not Available]	1379f75f-c17f-47fc-a653-0ea513651560	2012-04-09	[Not Available]	[Not Available]	1090	[Not Available]	[Not Available]	Scheduled Follow-up Submission	[Not Available]	[Not Available]	[Not Available]	[Not Available]	NO	TUMOR FREE	Complete Remission/Response	NO	NO	Dead	null	null	null	null	null	null	null	null	null	null	null	null	null
TCGA-CR-7368-F31311	[Not Available]	[Not Available]	[Not Available]	[Not Available]	edd4f64d-652d-456b-834a-e463494255c8	2012-04-09	[Not Available]	[Not Available]	[Not Applicable]	1244	[Not Available]	Scheduled Follow-up Submission	[Not Available]	[Not Available]	[Not Available]	[Not Available]	NO	TUMOR FREE	Complete Remission/Response	YES	YES	Alive	null	null	null	null	null	null	null	null	null	null	null	null	null
TCGA-CN-4734-F20689	[Not Available]	[Not Available]	[Not Available]	[Not Available]	e758a937-fe05-441b-b157-8ec4e4e27cb2	2012-01-19	[Not Available]	[Not Available]	[Not Applicable]	226	[Not Available]	Scheduled Follow-up Submission	Complete Remission/Response	[Not Available]	[Not Available]	[Not Available]	NO	TUMOR FREE	Complete Remission/Response	[Not Available]	[Not Available]	Alive	null	null	null	null	null	null	null	null	null	null	null	null	null
TCGA-CN-4737-F20697	[Not Available]	[Not Available]	[Not Available]	[Not Available]	7cc9caa0-99c2-4bea-b355-df078404cf25	2012-01-19	[Not Available]	[Not Available]	[Not Applicable]	541	[Not Available]	Scheduled Follow-up Submission	Complete Remission/Response	[Not Available]	[Not Available]	[Not Available]	NO	TUMOR FREE	Complete Remission/Response	[Not Available]	[Not Available]	Alive	null	null	null	null	null	null	null	null	null	null	null	null	null
TCGA-CN-4736-F10920	YES	YES	YES	NO	315a7a7e-8a9a-4446-af26-4e3961f8fbb3	2011-05-02	208	[Not Available]	395	395	208	[Not Available]	Persistent Disease	[Not Available]	Cervical Lymph Node	R NECK	YES	WITH TUMOR	Complete Remission/Response	NO	NO	Dead	null	null	null	null	null	null	null	null	null	null	null	null	null
TCGA-CN-4735-F20691	[Not Available]	[Not Available]	[Not Available]	[Not Available]	7068204e-88cb-4986-bc23-cb73bb920e8f	2012-01-19	[Not Available]	[Not Available]	[Not Applicable]	642	[Not Available]	Scheduled Follow-up Submission	Complete Remission/Response	[Not Available]	[Not Available]	[Not Available]	NO	TUMOR FREE	Complete Remission/Response	[Not Available]	[Not Available]	Alive	null	null	null	null	null	null	null	null	null	null	null	null	null
TCGA-BB-4228-F19767	[Not Available]	[Not Available]	[Not Available]	[Not Available]	9cfd7856-0f3c-4b84-a94f-096bc28381ce	2011-12-22	[Not Available]	[Not Available]	[Not Available]	557	[Not Available]	Scheduled Follow-up Submission	[Not Available]	[Not Available]	[Not Available]	[Not Available]	NO	[Not Available]	[Not Available]	YES	NO	LIVING	null	null	null	null	null	null	null	null	null	null	null	null	null
TCGA-CN-4741-F11057	[Not Available]	[Not Available]	[Not Available]	[Not Available]	5cf08672-4f5d-49b6-9b02-0a22193e708b	2011-05-03	[Not Available]	[Not Available]	[Not Applicable]	875	[Not Available]	[Not Available]	Complete Remission/Response	[Not Available]	[Not Available]	[Not Available]	NO	TUMOR FREE	Complete Remission/Response	[Not Available]	[Not Available]	Alive	null	null	null	null	null	null	null	null	null	null	null	null	null
TCGA-CN-4741-F21271	[Not Available]	[Not Available]	[Not Available]	[Not Available]	4e3d1f6d-cadd-4306-abf3-b42bc445982d	2012-02-08	[Not Available]	[Not Available]	[Not Applicable]	1085	[Not Available]	Scheduled Follow-up Submission	Complete Remission/Response	[Not Available]	[Not Available]	[Not Available]	NO	TUMOR FREE	Complete Remission/Response	[Not Available]	[Not Available]	Alive	null	null	null	null	null	null	null	null	null	null	null	null	null
TCGA-CN-4740-F10985	YES	YES	NO	[Not Available]	0020d10d-cf87-474f-b546-a2160a95d1d0	2011-05-02	[Not Available]	[Not Available]	[Not Applicable]	810	223	[Not Available]	Complete Remission/Response	[Not Available]	[Not Available]	PTERYGOID FOSSA	YES	WITH TUMOR	Complete Remission/Response	YES	NO	Alive	null	null	null	null	null	null	null	null	null	null	null	null	null
TCGA-CN-4740-F10987	YES	NO	NO	NO	094a615c-bcde-4c93-8b62-c37ddb2b387a	2011-05-02	[Not Available]	[Not Available]	[Not Applicable]	810	720	[Not Available]	Progressive Disease	[Not Available]	Oral Cavity	RETROMOLAR TRIGONE	YES	WITH TUMOR	Complete Remission/Response	YES	NO	Alive	null	null	null	null	null	null	null	null	null	null	null	null	null
TCGA-CN-4740-F21269	[Not Available]	[Not Available]	[Not Available]	[Not Available]	07edd50d-7ed0-4627-930f-37a0366ec5c6	2012-02-08	[Not Available]	[Not Available]	838	[Not Available]	[Not Available]	Scheduled Follow-up Submission	Progressive Disease	[Not Available]	[Not Available]	[Not Available]	NO	WITH TUMOR	[Not Available]	[Not Available]	[Not Available]	Dead	null	null	null	null	null	null	null	null	null	null	null	null	null
TCGA-BB-4225-F19907	[Not Available]	[Not Available]	[Not Available]	[Not Available]	e2cdb7a3-3b45-4dd8-b50e-9aeef8fbaf29	2012-01-04	[Not Available]	[Not Available]	[Not Available]	140	[Not Available]	Scheduled Follow-up Submission	[Not Available]	[Not Available]	[Not Available]	[Not Available]	NO	[Not Available]	[Not Available]	YES	YES	LIVING	null	null	null	null	null	null	null	null	null	null	null	null	null
TCGA-BB-4224-F19772	YES	NO	NO	NO	d5e6fb54-aeb2-4b39-b2ef-b8b2ce894ef7	2011-12-23	[Not Available]	[Not Available]	[Not Available]	275	182	Scheduled Follow-up Submission	[Not Available]	[Not Available]	Oral Cavity	[Not Available]	YES	[Not Available]	Progressive Disease	YES	NO	LIVING	null	null	null	null	null	null	null	null	null	null	null	null	null
TCGA-BB-4223-F19761	[Not Available]	[Not Available]	NO	[Not Available]	2a3cfee0-b864-4864-8bf1-763ef1b60559	2011-12-22	[Not Available]	[Not Available]	[Not Available]	2891	[Not Available]	[Not Available]	[Not Available]	[Not Available]	[Not Available]	[Not Available]	NO	[Not Available]	Complete Remission/Response	YES	YES	LIVING	null	null	null	null	null	null	null	null	null	null	null	null	null
TCGA-BA-5153-F6509	YES	YES	NO	NO	ee3860e9-c903-4429-b23f-0a9ff1876861	2010-12-13	[Not Available]	[Not Available]	1761	1761	1522	[Not Available]	[Not Available]	[Not Available]	Distant Metastasis	bone (hip)	YES	WITH TUMOR	Complete Remission/Response	YES	NO	Dead	null	null	null	null	null	null	null	null	null	null	null	null	null
TCGA-BA-5153-F6520	NO	NO	NO	NO	3ccb6308-f22c-4dee-9ffc-f214a5b99c85	2010-12-13	[Not Available]	[Not Available]	1761	1761	1615	[Not Available]	Progressive Disease	[Not Available]	Distant Metastasis	bone (skull)	YES	WITH TUMOR	[Not Available]	[Not Available]	[Not Available]	Dead	null	null	null	null	null	null	null	null	null	null	null	null	null
TCGA-BA-5151-F6814	[Not Available]	[Not Available]	[Not Available]	[Not Available]	e95557bc-a54d-4163-9b14-82ec1a8198f3	2011-01-27	[Not Available]	[Not Available]	[Not Applicable]	190	[Not Available]	[Not Available]	[Not Available]	[Not Available]	[Not Available]	[Not Available]	NO	TUMOR FREE	Complete Remission/Response	YES	NO	Alive	null	null	null	null	null	null	null	null	null	null	null	null	null
TCGA-BA-5151-F34519	NO	NO	[Not Available]	[Not Available]	E8EA09A2-6A4C-424F-867B-825D49ABDD89	2012-08-21	[Not Available]	[Not Available]	[Not Applicable]	722	517	Scheduled Follow-up Submission	Complete Remission/Response	NO	[Not Available]	[Not Available]	YES	TUMOR FREE	Complete Remission/Response	YES	NO	Alive	null	null	null	null	null	null	null	null	null	null	null	null	null
TCGA-CQ-7067-F32867	[Not Available]	[Not Available]	[Not Available]	[Not Available]	aa78c2f4-f387-4ff9-a725-3f843514949b	2012-06-14	[Not Available]	[Not Available]	[Not Applicable]	508	[Not Available]	Scheduled Follow-up Submission	Complete Remission/Response	[Not Available]	[Not Available]	[Not Available]	NO	TUMOR FREE	Complete Remission/Response	NO	NO	Alive	null	null	null	null	null	null	null	null	null	null	null	null	null

## Sheet: clinical_follow_up_v4.8_hnsc
bcr_followup_barcode	additional_pharmaceutical_therapy	additional_radiation_therapy	additional_surgery_locoregional_procedure	additional_surgery_metastatic_procedure	bcr_followup_uuid	date_of_form_completion	days_to_additional_surgery_locoregional_procedure	days_to_additional_surgery_metastatic_procedure	days_to_death	days_to_last_followup	days_to_new_tumor_event_after_initial_treatment	followup_case_report_form_submission_reason	followup_treatment_success	lost_follow_up	new_neoplasm_event_occurrence_anatomic_site	new_neoplasm_occurrence_anatomic_site_text	new_tumor_event_after_initial_treatment	person_neoplasm_cancer_status	primary_therapy_outcome_success	radiation_therapy	targeted_molecular_therapy	vital_status	days_to_completion_of_curative_tx	days_to_new_tumor_event_additional_surgery_procedure	disease_after_curative_tx	method_of_curative_tx	new_neoplasm_event_type	new_tumor_event_additional_surgery_procedure	patient_death_reason	progression_determined_by	smokeless_tobacco_use_age_at_quit	smokeless_tobacco_use_age_at_start	smokeless_tobacco_use_at_diag	smokeless_tobacco_use_per_day	smokeless_tobacco_use_regularly
TCGA-DQ-7591-F29636	NO	NO	NO	NO	1007e85f-8974-4722-8d82-be7c49dea344	2012-02-16	[Not Available]	[Not Available]	[Not Applicable]	360	[Not Available]	Scheduled Follow-up Submission	Complete Remission/Response	[Not Available]	[Not Available]	[Not Available]	NO	TUMOR FREE	Complete Remission/Response	YES	YES	Alive
TCGA-DQ-7591-F36213	[Not Available]	[Not Available]	null	null	91A1603F-C01E-4F2A-8C91-96581BC88126	2012-10-26	null	null	[Not Applicable]	621	[Not Available]	Scheduled Follow-up Submission	Complete Remission/Response	NO	[Not Available]	[Not Available]	NO	TUMOR FREE	Complete Remission/Response	YES	YES	Alive	69	[Not Available]	NO	Concurrent Chemotherapy	[Not Available]	[Not Available]	[Not Available]	[Not Available]	[Not Applicable]	[Not Applicable]	NO	[Not Applicable]	NO
TCGA-IQ-7632-F36190	[Not Available]	[Not Available]	null	null	D71A9B7E-6F46-482F-9274-29C2402E7B73	2012-10-23	null	null	[Not Applicable]	441	[Not Available]	Scheduled Follow-up Submission	Complete Remission/Response	NO	[Not Available]	[Not Available]	NO	TUMOR FREE	Complete Remission/Response	YES	NO	Alive	[Not Available]	[Not Available]	[Not Available]	[Not Available]	[Not Available]	[Not Available]	[Not Available]	[Not Available]	[Not Available]	[Not Available]	NO	[Not Available]	[Unknown]
TCGA-IQ-7630-F36191	[Not Available]	[Not Available]	null	null	17B2ADF7-D03B-4CCD-AF89-937665022DAC	2012-10-23	null	null	[Not Applicable]	485	[Not Available]	Scheduled Follow-up Submission	Complete Remission/Response	NO	[Not Available]	[Not Available]	NO	TUMOR FREE	Complete Remission/Response	YES	YES	Alive	[Not Available]	[Not Available]	[Not Available]	[Not Available]	[Not Available]	[Not Available]	[Not Available]	[Not Available]	[Not Available]	[Not Available]	NO	[Not Available]	[Unknown]
TCGA-CQ-5329-F10910	[Not Available]	[Not Available]	[Not Available]	[Not Available]	8b76da22-d78c-4f5f-8d39-f78821e7d5e2	2011-04-08	[Not Available]	[Not Available]	[Not Applicable]	841	[Not Available]	[Not Available]	Complete Remission/Response	[Not Available]	[Not Available]	[Not Available]	NO	TUMOR FREE	Complete Remission/Response	NO	NO	Alive	null	null	null	null	null	null	null	null	null	null	null	null	null
TCGA-CQ-5329-F36123	[Not Available]	[Not Available]	null	null	FAC6899C-E456-476B-8306-251445631FF1	2012-10-19	null	null	[Not Applicable]	1422	[Not Available]	Scheduled Follow-up Submission	Complete Remission/Response	NO	[Not Available]	[Not Available]	NO	TUMOR FREE	Complete Remission/Response	NO	NO	Alive	0	[Not Available]	NO	Surgery	[Not Available]	[Not Available]	[Not Available]	[Not Available]	[Not Applicable]	[Not Applicable]	NO	[Not Applicable]	NO
TCGA-CQ-5327-F10923	[Not Available]	[Not Available]	[Not Available]	[Not Available]	66a6afda-3a1d-45a9-85c5-07152a280b18	2011-04-07	[Not Available]	[Not Available]	[Not Applicable]	1183	[Not Available]	[Not Available]	Complete Remission/Response	[Not Available]	[Not Available]	[Not Available]	NO	TUMOR FREE	Complete Remission/Response	YES	YES	Alive	null	null	null	null	null	null	null	null	null	null	null	null	null
TCGA-CQ-5327-F36122	[Not Available]	[Not Available]	null	null	D9111CDE-9246-4BCE-BEC4-FDB2AA0F54CC	2012-10-19	null	null	[Not Applicable]	1659	[Not Available]	Scheduled Follow-up Submission	Complete Remission/Response	NO	[Not Available]	[Not Available]	NO	TUMOR FREE	Complete Remission/Response	YES	YES	Alive	98	[Not Available]	NO	Surgery	[Not Available]	[Not Available]	[Not Available]	[Not Available]	[Not Applicable]	[Not Applicable]	NO	[Not Applicable]	NO
TCGA-DQ-7590-F33018	[Not Available]	[Not Available]	[Not Available]	[Not Available]	010d34ba-717a-49dc-bbe3-761088c29574	2012-05-29	[Not Available]	[Not Available]	[Not Applicable]	661	[Not Available]	Scheduled Follow-up Submission	Complete Remission/Response	[Not Available]	[Not Available]	[Not Available]	NO	TUMOR FREE	Complete Remission/Response	YES	YES	Alive	null	null	null	null	null	null	null	null	null	null	null	null	null
TCGA-DQ-7590-F36207	[Not Available]	[Not Available]	null	null	06B19A10-6FCD-464D-8600-CAA7B00EBE61	2012-10-26	null	null	[Not Applicable]	775	[Not Available]	Scheduled Follow-up Submission	Complete Remission/Response	NO	[Not Available]	[Not Available]	NO	TUMOR FREE	Complete Remission/Response	YES	YES	Alive	91	[Not Available]	NO	Concurrent Chemotherapy	[Not Available]	[Not Available]	[Not Available]	[Not Available]	[Not Applicable]	[Not Applicable]	NO	[Not Applicable]	NO
TCGA-CQ-5331-F18535	[Not Available]	[Not Available]	[Not Available]	[Not Available]	71ebe0cf-cb1a-4201-b87f-ca392393269a	2011-10-04	[Not Available]	[Not Available]	[Not Applicable]	1028	[Not Available]	Scheduled Follow-up Submission	Complete Remission/Response	[Not Available]	[Not Available]	[Not Available]	NO	TUMOR FREE	Complete Remission/Response	NO	NO	Alive	null	null	null	null	null	null	null	null	null	null	null	null	null
TCGA-CQ-5331-F36126	[Not Available]	[Not Available]	null	null	2829CD5F-CD10-4730-A0AD-AEB1DD72B4CA	2012-10-19	null	null	[Not Applicable]	1399	[Not Available]	Scheduled Follow-up Submission	Complete Remission/Response	NO	[Not Available]	[Not Available]	NO	TUMOR FREE	Complete Remission/Response	NO	NO	Alive	43	[Not Available]	NO	Surgery	[Not Available]	[Not Available]	[Not Available]	[Not Available]	[Not Applicable]	[Not Applicable]	NO	[Not Applicable]	NO
TCGA-D6-6826-F29466	[Not Available]	[Not Available]	[Not Available]	[Not Available]	4a02f3a4-5b8e-49db-ac8b-ab6b79f71220	2012-03-19	[Not Available]	[Not Available]	[Not Applicable]	153	[Not Available]	Scheduled Follow-up Submission	Complete Remission/Response	[Not Available]	[Not Available]	[Not Available]	NO	TUMOR FREE	Complete Remission/Response	NO	NO	Alive	null	null	null	null	null	null	null	null	null	null	null	null	null
TCGA-D6-6826-F38619	[Not Available]	[Not Available]	null	null	6525D55A-3124-4C04-893A-200C10D10C7E	2012-12-19	null	null	348	[Not Available]	[Not Available]	Scheduled Follow-up Submission	Progressive Disease	NO	[Not Available]	[Not Available]	NO	TUMOR FREE	Complete Remission/Response	NO	NO	Dead	[Not Available]	[Not Available]	[Not Available]	[Not Available]	[Not Available]	[Not Available]	[Not Available]	[Not Available]	[Not Available]	[Not Available]	[Not Available]	[Not Available]	[Not Available]
TCGA-D6-6825-F29465	[Not Available]	[Not Available]	[Not Available]	[Not Available]	53eb07e6-45d6-406a-acdd-560435b8ec80	2012-03-19	[Not Available]	[Not Available]	[Not Applicable]	391	[Not Available]	Scheduled Follow-up Submission	Complete Remission/Response	[Not Available]	[Not Available]	[Not Available]	NO	TUMOR FREE	Complete Remission/Response	NO	NO	Alive	null	null	null	null	null	null	null	null	null	null	null	null	null
TCGA-D6-6825-F38623	[Not Available]	[Not Available]	null	null	6DA92E1B-857A-42E1-B800-E2B029650D58	2012-12-19	null	null	[Not Applicable]	490	[Not Available]	Scheduled Follow-up Submission	Stable Disease	NO	[Not Available]	[Not Available]	NO	TUMOR FREE	Complete Remission/Response	NO	NO	Alive	[Not Available]	[Not Available]	[Not Available]	[Not Available]	[Not Available]	[Not Available]	[Not Available]	[Not Available]	[Not Available]	[Not Available]	[Not Available]	[Not Available]	[Not Available]
TCGA-D6-6824-F29467	NO	NO	[Not Available]	[Not Available]	93ef55f6-1077-48f5-aa57-e016546000dc	2012-03-19	[Not Available]	[Not Available]	[Not Applicable]	77	[Not Available]	Scheduled Follow-up Submission	Complete Remission/Response	[Not Available]	[Not Available]	[Not Available]	NO	TUMOR FREE	Complete Remission/Response	NO	NO	Alive	null	null	null	null	null	null	null	null	null	null	null	null	null
TCGA-D6-6824-F38618	[Not Available]	[Not Available]	null	null	38ABFA51-2CD6-4367-89F5-586DC80D732A	2012-12-19	null	null	[Not Applicable]	77	[Not Available]	Scheduled Follow-up Submission	Stable Disease	YES	[Not Available]	[Not Available]	NO	TUMOR FREE	[Unknown]	NO	NO	Alive	[Not Available]	[Not Available]	[Not Available]	[Not Available]	[Not Available]	[Not Available]	[Not Available]	[Not Available]	[Not Available]	[Not Available]	[Not Available]	[Not Available]	[Not Available]
TCGA-D6-6827-F29506	NO	NO	[Not Available]	[Not Available]	c0d0862f-49f9-4825-a911-46e13b79609c	2012-03-21	[Not Available]	[Not Available]	[Not Applicable]	373	[Not Available]	Scheduled Follow-up Submission	Complete Remission/Response	[Not Available]	[Not Available]	[Not Available]	NO	TUMOR FREE	Complete Remission/Response	YES	NO	Alive	null	null	null	null	null	null	null	null	null	null	null	null	null
TCGA-D6-6827-F38622	[Not Available]	[Not Available]	null	null	1934A826-DB63-416B-8490-2DCF03CA532A	2012-12-19	null	null	[Not Applicable]	567	[Not Available]	Scheduled Follow-up Submission	Complete Remission/Response	NO	[Not Available]	[Not Available]	NO	TUMOR FREE	Complete Remission/Response	NO	NO	Alive	[Not Available]	[Not Available]	[Not Available]	[Not Available]	[Not Available]	[Not Available]	[Not Available]	[Not Available]	[Not Available]	[Not Available]	[Not Available]	[Not Available]	[Not Available]
TCGA-D6-6823-F29508	NO	NO	[Not Available]	[Not Available]	c4f621bf-73be-4564-8de6-62003ecf70a6	2012-03-21	[Not Available]	[Not Available]	[Not Applicable]	478	[Not Available]	Scheduled Follow-up Submission	Complete Remission/Response	[Not Available]	[Not Available]	[Not Available]	NO	TUMOR FREE	Complete Remission/Response	YES	NO	Alive	null	null	null	null	null	null	null	null	null	null	null	null	null
TCGA-D6-6823-F38621	[Not Available]	[Not Available]	null	null	5E958D09-2402-4002-B53A-9D626482B498	2012-12-19	null	null	[Not Applicable]	700	[Not Available]	Scheduled Follow-up Submission	Complete Remission/Response	NO	[Not Available]	[Not Available]	NO	TUMOR FREE	Complete Remission/Response	NO	NO	Alive	[Not Available]	[Not Available]	[Not Available]	[Not Available]	[Not Available]	[Not Available]	[Not Available]	[Not Available]	[Not Available]	[Not Available]	[Not Available]	[Not Available]	[Not Available]
TCGA-DQ-5629-F10169	[Not Available]	[Not Available]	[Not Available]	[Not Available]	5b5a8491-9d43-4bdf-b6f1-1eb12a0c0bab	2011-04-04	[Not Available]	[Not Available]	[Not Applicable]	516	[Not Available]	[Not Available]	[Not Available]	[Not Available]	[Not Available]	[Not Available]	NO	TUMOR FREE	Complete Remission/Response	YES	YES	Alive	null	null	null	null	null	null	null	null	null	null	null	null	null
TCGA-DQ-5629-F36197	[Not Available]	[Not Available]	null	null	65D357F7-9C80-4D25-ADA0-EF87F401FD2F	2012-10-26	null	null	941	[Not Available]	[Not Available]	Scheduled Follow-up Submission	[Unknown]	NO	[Not Available]	[Not Available]	NO	[Unknown]	Complete Remission/Response	YES	YES	Dead	98	[Not Available]	NO	Concurrent Chemotherapy	[Not Available]	[Not Available]	[Unknown]	[Not Available]	[Not Applicable]	[Not Applicable]	NO	[Not Applicable]	NO
TCGA-DQ-5624-F10154	[Not Available]	[Not Available]	[Not Available]	[Not Available]	fdbcb510-760a-4d46-bab6-e20ead7f616a	2011-03-22	[Not Available]	[Not Available]	[Not Applicable]	1149	[Not Available]	[Not Available]	[Not Available]	[Not Available]	[Not Available]	[Not Available]	NO	[Not Available]	Complete Remission/Response	YES	YES	Alive	null	null	null	null	null	null	null	null	null	null	null	null	null
TCGA-DQ-5624-F36205	[Not Available]	[Not Available]	null	null	78F6EABD-B4C8-4A26-80AB-6365EAFCFA27	2012-10-26	null	null	[Not Applicable]	1777	[Not Available]	Scheduled Follow-up Submission	Complete Remission/Response	NO	[Not Available]	[Not Available]	NO	TUMOR FREE	Complete Remission/Response	YES	YES	Alive	86	[Not Available]	NO	Concurrent Chemotherapy	[Not Available]	[Not Available]	[Not Available]	[Not Available]	[Not Applicable]	[Not Applicable]	NO	[Not Applicable]	NO
TCGA-DQ-5630-F10178	[Not Available]	[Not Available]	[Not Available]	[Not Available]	e1327662-5eb9-4e4b-a4e2-1fa2f86a1750	2011-03-22	[Not Available]	[Not Available]	[Not Applicable]	477	[Not Available]	[Not Available]	[Not Available]	[Not Available]	[Not Available]	[Not Available]	NO	TUMOR FREE	Complete Remission/Response	YES	NO	Alive	null	null	null	null	null	null	null	null	null	null	null	null	null
TCGA-DQ-5630-F36206	[Not Available]	[Not Available]	null	null	A1A26FA5-118F-41C1-9989-CB0A80F0A7F0	2012-10-26	null	null	[Not Applicable]	1030	[Not Available]	Scheduled Follow-up Submission	Complete Remission/Response	NO	[Not Available]	[Not Available]	NO	TUMOR FREE	Complete Remission/Response	YES	NO	Alive	76	[Not Available]	NO	Radiation	[Not Available]	[Not Available]	[Not Available]	[Not Available]	[Not Applicable]	[Not Applicable]	NO	[Not Applicable]	NO
TCGA-D6-6517-F29510	YES	YES	NO	[Not Available]	4faab55b-70c2-48ed-ba58-a46a31b9e044	2011-03-08	[Not Available]	[Not Available]	[Not Applicable]	250	161	Scheduled Follow-up Submission	Progressive Disease	[Not Available]	Distant Metastasis	tracheostoma	YES	WITH TUMOR	Progressive Disease	NO	NO	Alive	null	null	null	null	null	null	null	null	null	null	null	null	null
TCGA-D6-6517-F38617	[Not Available]	[Not Available]	null	null	1A2F7ADB-7E47-47B9-BE81-EA01592E23AE	2012-12-19	null	null	[Not Applicable]	292	[Not Available]	Scheduled Follow-up Submission	Stable Disease	YES	[Not Available]	[Not Available]	NO	WITH TUMOR	Progressive Disease	NO	YES	Alive	[Not Available]	[Not Available]	[Not Available]	[Not Available]	[Not Available]	[Not Available]	[Not Available]	[Not Available]	[Not Available]	[Not Available]	[Not Available]	[Not Available]	[Not Available]
TCGA-D6-6516-F29505	NO	NO	[Not Available]	[Not Available]	0cd2e659-2234-43d7-8182-61ddd490b7e7	2012-03-21	[Not Available]	[Not Available]	[Not Applicable]	514	[Not Available]	Scheduled Follow-up Submission	Complete Remission/Response	[Not Available]	[Not Available]	[Not Available]	NO	TUMOR FREE	Complete Remission/Response	NO	NO	Alive	null	null	null	null	null	null	null	null	null	null	null	null	null
TCGA-D6-6516-F38620	[Not Available]	[Not Available]	null	null	75EA887E-C9C6-42C5-850E-E2155CC081C5	2012-12-19	null	null	[Not Applicable]	773	[Not Available]	Scheduled Follow-up Submission	Complete Remission/Response	NO	[Not Available]	[Not Available]	NO	TUMOR FREE	Complete Remission/Response	NO	NO	Alive	[Not Available]	[Not Available]	[Not Available]	[Not Available]	[Not Available]	[Not Available]	[Not Available]	[Not Available]	[Not Available]	[Not Available]	[Not Available]	[Not Available]	[Not Available]
TCGA-H7-7774-F36222	NO	NO	null	null	9650C5C0-E490-49E8-ACE3-220FE367EDE3	2012-10-24	null	null	[Not Applicable]	407	252	Scheduled Follow-up Submission	Complete Remission/Response	NO	Oral Cavity	hard palate (right)	YES	TUMOR FREE	Complete Remission/Response	YES	NO	Alive	30	279	NO	Surgery	New Primary Tumor	YES	[Not Available]	Biopsy with Histologic Confirmation	[Not Applicable]	[Not Applicable]	NO	[Not Applicable]	NO
TCGA-P3-A5Q6-F43503	YES	NO	null	null	570649EC-137F-460E-AF7C-F408FE88E6A4	2013-06-04	null	null	479	[Not Available]	372	Additional New Tumor Event	Progressive Disease	NO	Cervical Lymph Node	parapharyngeal space	YES	WITH TUMOR	Complete Remission/Response	YES	YES	Dead	119	[Not Available]	YES	[Not Available]	Locoregional Recurrence	NO	Head and Neck Cancer	Convincing Imaging	[Not Available]	[Not Available]	[Unknown]	[Not Available]	[Unknown]

## Sheet: clinical_patient_hnsc
bcr_patient_barcode	age_at_initial_pathologic_diagnosis	alcohol_history_documented	amount_of_alcohol_consumption_per_day	anatomic_neoplasm_subdivision	b_symptoms	bcr_patient_uuid	clinical_M	clinical_N	clinical_T	clinical_stage	date_of_form_completion	days_to_birth	days_to_death	days_to_initial_pathologic_diagnosis	days_to_last_followup	days_to_last_known_alive	days_to_psa	egfr_amplication_status	ethnicity	extranodal_involvement	frequency_of_alcohol_consumption	gender	gleason_score	histological_type	history_of_neoadjuvant_treatment	hpv_status_by_ish_testing	hpv_status_by_p16_testing	icd_10	icd_o_3_histology	icd_o_3_site	informed_consent_verified	laterality	lymph_node_examined_count	lymphnode_dissection_method_left	lymphnode_dissection_method_right	lymphnode_neck_dissection	lymphovascular_invasion_present	margin_status	neoplasm_histologic_grade	number_of_lymphnodes_positive_by_he	number_of_lymphnodes_positive_by_ihc	number_pack_years_smoked	p53_gene_analysis	pathologic_M	pathologic_N	pathologic_T	pathologic_stage	patient_id	perineural_invasion_present
TCGA-BA-4077	45	YES	0	Base of tongue	[Not Applicable]	4bfbce2b-9d0b-4e8a-950f-fd8e0ba3e05a	M0	N3	T4b	Stage IVB	2011-04-04	-16535	1134	0	1134	1059	[Not Applicable]	[Not Available]	NOT HISPANIC OR LATINO	[Not Applicable]	0	FEMALE	[Not Applicable]	Head and Neck Squamous Cell Carcinoma	Yes	[Not Available]	[Not Available]	C02.9	8070/3	C02.9	YES	Right	0	[Not Available]	[Not Available]	YES	[Not Available]	Negative	G2	[Not Available]	[Not Available]	30	[Not Available]	M0	N0	T4a	Stage IVA	4077	[Not Available]
TCGA-F7-8298	58	YES	1	Larynx	[Not Applicable]	b4d5299d-1f25-4565-b612-0a0a4d6656ec	MX	N0	T1	Stage I	2012-06-13	-21444	[Not Applicable]	0	14	[Not Available]	[Not Applicable]	[Not Available]	NOT HISPANIC OR LATINO	[Not Applicable]	3	MALE	[Not Applicable]	Head and Neck Squamous Cell Carcinoma	No	[Not Available]	[Not Available]	C32.9	8070/3	C32.9	YES	Midline	14	Radical Neck Dissection	Radical Neck Dissection	YES	[Not Available]	Negative	GX	0	[Not Available]	26	[Not Available]	[Not Available]	N0	T1	Stage I	8298	[Not Available]
TCGA-F7-A61V	54	[Not Available]	[Not Available]	Base of tongue	[Not Applicable]	0B67F9BB-E469-4B4C-9CE6-6AF1C7B1AAB2	MX	NX	TX	[Not Available]	2013-05-28	-19816	[Not Applicable]	0	49	[Not Available]	[Not Applicable]	[Not Available]	NOT HISPANIC OR LATINO	[Not Applicable]	[Not Available]	MALE	[Not Applicable]	Head and Neck Squamous Cell Carcinoma	No	[Not Evaluated]	Negative	C01	8070/3	C01.9	YES	Left	62	Radical Neck Dissection	[Not Available]	YES	NO	Negative	G1	0	[Not Available]	38	[Not Available]	M0	N0	T2	Stage II	A61V	NO
TCGA-CV-6436	62	NO	[Not Available]	Oral Tongue	[Not Applicable]	84fd72d1-f79d-493b-a341-826acd4aa942	M0	N0	T3	Stage III	2011-05-13	-22885	[Not Applicable]	0	743	[Not Available]	[Not Applicable]	[Not Available]	NOT HISPANIC OR LATINO	[Not Applicable]	[Not Available]	MALE	[Not Applicable]	Head and Neck Squamous Cell Carcinoma	No	[Not Available]	[Not Available]	C02.9	8070/3	C02.9	YES	Left	40	Functional (Limited) Neck Dissection	Functional (Limited) Neck Dissection	YES	NO	Negative	G1	0	0	[Not Available]	[Not Available]	[Not Available]	N0	T4a	Stage IVA	6436	NO
TCGA-CV-6938	87	NO	[Not Available]	Oral Cavity	[Not Applicable]	ff9db03d-f81c-4079-8b05-f5a8c05b8cfe	M0	N0	T2	Stage II	2011-09-13	-31825	143	0	[Not Available]	[Not Available]	[Not Applicable]	[Not Available]	NOT HISPANIC OR LATINO	[Not Applicable]	[Not Available]	MALE	[Not Applicable]	Head and Neck Squamous Cell Carcinoma	No	[Not Available]	[Not Available]	C14.8	8070/3	C14.8	YES	[Not Available]	[Not Available]	[Not Available]	[Not Available]	NO	[Not Available]	Negative	G1	[Not Available]	[Not Available]	[Not Available]	[Not Available]	[Not Available]	NX	T2	Stage II	6938	[Not Available]
TCGA-C9-A47Z	72	NO	[Not Available]	Oral Tongue	[Not Applicable]	64A195F6-2212-4E81-BCCC-E39C77A10908	M0	N1	T2	Stage III	2013-03-11	-26592	[Not Applicable]	0	5	[Not Available]	[Not Applicable]	[Not Available]	NOT HISPANIC OR LATINO	[Not Applicable]	[Not Available]	FEMALE	[Not Applicable]	Head and Neck Squamous Cell Carcinoma	No	[Not Available]	[Not Available]	C02.9	8070/3	C02.9	YES	Midline	2	[Not Available]	[Not Available]	NO	[Not Available]	[Not Available]	G1	1	[Not Available]	[Not Available]	[Not Available]	M0	N1	T2	Stage III	A47Z	[Not Available]
TCGA-C9-A480	45	NO	[Not Available]	Oral Tongue	[Not Applicable]	E8F0CD72-E423-45E0-AD1E-83AA7FB354E3	M0	N0	T3	Stage III	2013-03-11	-16566	[Not Applicable]	0	4	[Not Available]	[Not Applicable]	[Not Available]	NOT HISPANIC OR LATINO	[Not Applicable]	[Not Available]	FEMALE	[Not Applicable]	Head and Neck Squamous Cell Carcinoma	No	[Not Available]	[Not Available]	C02.9	8070/3	C02.9	YES	Midline	[Not Available]	[Not Available]	[Not Available]	NO	[Not Available]	[Not Available]	G1	[Not Available]	[Not Available]	[Not Available]	[Not Available]	M0	N0	T3	Stage III	A480	[Not Available]
TCGA-F7-A624	73	YES	1	Buccal Mucosa	[Not Applicable]	46E51EB2-0C5E-457B-AF1A-8BAC1B8A8BEA	MX	NX	TX	[Not Available]	2013-05-28	-26666	[Not Applicable]	0	0	[Not Available]	[Not Applicable]	[Not Evaluated]	NOT HISPANIC OR LATINO	[Not Applicable]	1	MALE	[Not Applicable]	Head and Neck Squamous Cell Carcinoma	No	[Not Evaluated]	[Not Evaluated]	C06.0	8070/3	C06.0	YES	[Not Available]	[Not Available]	[Not Available]	[Not Available]	NO	NO	Negative	G3	[Not Available]	[Not Available]	[Not Available]	[Not Evaluated]	M0	NX	T2	Stage II	A624	NO
TCGA-IQ-A61K	70	NO	[Not Available]	Oral Tongue	[Not Applicable]	2C96D3C4-323E-4A2A-9132-40E860B701A5	M0	N2b	T3	Stage IVA	2013-07-29	-25696	161	0	[Not Available]	[Not Available]	[Not Applicable]	[Not Evaluated]	NOT HISPANIC OR LATINO	[Not Applicable]	[Not Available]	FEMALE	[Not Applicable]	Head and Neck Squamous Cell Carcinoma	No	[Not Evaluated]	[Not Evaluated]	C02.9	8071/3	C02.9	YES	Right	48	[Not Available]	Functional (Limited) Neck Dissection	YES	NO	Negative	G2	4	[Not Available]	20	[Not Evaluated]	M0	N2b	T3	Stage IVA	A61K	YES
TCGA-BA-A6DF	80	YES	0	Floor of mouth	[Not Applicable]	B41FAB9F-AF83-4EA2-89FB-A5999B168412	M0	N2b	T4a	Stage IVA	2013-07-17	-29282	238	0	[Not Available]	[Not Available]	[Not Applicable]	[Not Evaluated]	NOT HISPANIC OR LATINO	[Not Applicable]	0	FEMALE	[Not Applicable]	Head and Neck Squamous Cell Carcinoma	No	Negative	Positive	C04.9	8070/3	C04.9	YES	Left	28	Functional (Limited) Neck Dissection	[Not Available]	YES	NO	Close	G2	0	[Not Available]	[Not Available]	[Not Evaluated]	M0	N0	T4a	Stage IVA	A6DF	NO
TCGA-IQ-A61G	57	NO	[Not Available]	Floor of mouth	[Not Applicable]	C512BA69-7B90-4334-92EB-48AB91AA05F2	MX	N2c	T4a	Stage IVA	2013-08-01	-21066	[Not Applicable]	0	360	[Not Available]	[Not Applicable]	[Not Evaluated]	HISPANIC OR LATINO	[Not Applicable]	[Not Available]	MALE	[Not Applicable]	Head and Neck Squamous Cell Carcinoma	No	[Not Evaluated]	[Not Evaluated]	C04.9	8071/3	C04.9	YES	Midline	39	Modified Radical Neck Dissection	Modified Radical Neck Dissection	YES	NO	Negative	G2	5	[Not Available]	60	[Not Evaluated]	MX	N2c	T4a	Stage IVA	A61G	YES
TCGA-BA-A6DB	24	YES	0	Oral Tongue	[Not Applicable]	207C8A26-1A2D-47D9-8DB8-A25A7FD8655A	M0	N0	T2	Stage II	2013-07-16	-8966	[Not Applicable]	0	216	[Not Available]	[Not Applicable]	[Not Evaluated]	NOT HISPANIC OR LATINO	[Not Applicable]	0	FEMALE	[Not Applicable]	Head and Neck Squamous Cell Carcinoma	No	Negative	Negative	C02.9	8071/3	C02.9	YES	Right	24	[Not Available]	Functional (Limited) Neck Dissection	YES	NO	Negative	G1	0	[Not Available]	[Not Available]	[Not Evaluated]	M0	N0	T1	Stage I	A6DB	NO
TCGA-IQ-A61H	76	NO	[Not Available]	Oral Tongue	[Not Applicable]	90D21B9B-DBB8-43A6-9817-67ED69FABDC0	MX	N0	T2	Stage II	2013-07-22	-27990	[Not Applicable]	0	411	[Not Available]	[Not Applicable]	[Not Evaluated]	HISPANIC OR LATINO	[Not Applicable]	[Not Available]	MALE	[Not Applicable]	Head and Neck Squamous Cell Carcinoma	No	[Not Evaluated]	[Not Evaluated]	C02.9	8071/3	C02.9	YES	Left	53	Radical Neck Dissection	Modified Radical Neck Dissection	YES	NO	Negative	G2	0	[Not Available]	30	[Not Evaluated]	MX	N0	T2	Stage II	A61H	NO
TCGA-IQ-A61E	55	YES	3	Oral Tongue	[Not Applicable]	D3F786A6-5D72-4D6E-85FD-0C6ADE9F6E95	MX	N0	T3	Stage III	2013-07-22	-20417	[Not Applicable]	0	587	[Not Available]	[Not Applicable]	[Not Available]	NOT HISPANIC OR LATINO	[Not Applicable]	7	FEMALE	[Not Applicable]	Head and Neck Squamous Cell Carcinoma	No	[Not Evaluated]	[Not Evaluated]	C02.9	8070/3	C02.9	YES	Right	44	Functional (Limited) Neck Dissection	Functional (Limited) Neck Dissection	YES	NO	Close	G2	0	[Not Available]	45	[Not Available]	MX	N0	T3	Stage III	A61E	YES
TCGA-IQ-A61J	54	NO	[Not Available]	Oral Tongue	[Not Applicable]	D69E29CA-24BE-4F35-A581-F82E624B8E8B	M0	N2b	T2	Stage IVA	2013-07-26	-19913	[Not Applicable]	0	440	[Not Available]	[Not Applicable]	[Not Evaluated]	NOT HISPANIC OR LATINO	[Not Applicable]	[Not Available]	MALE	[Not Applicable]	Head and Neck Squamous Cell Carcinoma	No	[Not Evaluated]	[Not Evaluated]	C02.9	8071/3	C02.9	YES	Left	73	Modified Radical Neck Dissection	[Not Available]	YES	NO	Negative	G1	2	[Not Available]	[Not Available]	[Not Evaluated]	M0	N2b	T2	Stage IVA	A61J	YES
TCGA-KU-A66S	69	NO	[Not Available]	Larynx	[Not Applicable]	5ED1B22D-99CA-4C21-B5D4-851E4A6217E9	MX	N1	T2	Stage III	2013-06-27	-25454	[Not Applicable]	0	223	[Not Available]	[Not Applicable]	[Not Evaluated]	NOT HISPANIC OR LATINO	[Not Applicable]	[Not Available]	FEMALE	[Not Applicable]	Head and Neck Squamous Cell Carcinoma Basaloid Type	No	[Not Evaluated]	[Not Evaluated]	[Not Available]	8083/3	C32.1	YES	Midline	7	Functional (Limited) Neck Dissection	[Not Available]	YES	YES	Positive	G2	1	[Not Available]	50	[Not Evaluated]	MX	N1	T1	Stage III	A66S	NO
TCGA-BA-A6DA	41	YES	0	Larynx	[Not Applicable]	17885905-280F-40FA-943E-346ED45403EA	M0	N2c	T4a	Stage IVA	2013-07-16	-15003	[Not Applicable]	0	351	[Not Available]	[Not Applicable]	[Not Evaluated]	NOT HISPANIC OR LATINO	[Not Applicable]	0	FEMALE	[Not Applicable]	Head and Neck Squamous Cell Carcinoma	No	Negative	Positive	C32.1	8070/3	C32.1	YES	[Not Available]	87	Modified Radical Neck Dissection	Modified Radical Neck Dissection	YES	YES	Close	G2	9	[Not Available]	25	[Not Evaluated]	M0	N2c	T4a	Stage IVA	A6DA	YES
TCGA-BA-6870	60	YES	[Not Available]	Larynx	[Not Applicable]	730c3b27-24d5-4a80-b659-db54cd2bc4fa	M1	N2c	T3	Stage IVC	2011-07-08	-22222	450	0	[Not Available]	[Not Available]	[Not Applicable]	[Not Available]	NOT HISPANIC OR LATINO	[Not Applicable]	5	FEMALE	[Not Applicable]	Head and Neck Squamous Cell Carcinoma	No	[Not Available]	[Not Available]	C32.9	8070/3	C32.9	YES	Left	[Not Available]	[Not Available]	[Not Available]	NO	[Not Available]	[Not Available]	G2	[Not Available]	[Not Available]	40	[Not Available]	[Not Available]	NX	TX	[Not Available]	6870	[Not Available]
TCGA-CV-6951	57	YES	2	Oral Tongue	[Not Applicable]	91728cd6-ed91-49dc-9279-faedbe211a9d	M0	N2c	T4a	Stage IVA	2011-09-08	-21166	914	0	[Not Available]	[Not Available]	[Not Applicable]	[Not Available]	NOT HISPANIC OR LATINO	[Not Applicable]	7	MALE	[Not Applicable]	Head and Neck Squamous Cell Carcinoma	No	[Not Available]	[Not Available]	C02.9	8070/3	C02.9	YES	[Not Available]	29	Functional (Limited) Neck Dissection	Functional (Limited) Neck Dissection	YES	NO	Negative	G2	2	[Not Available]	[Not Available]	[Not Available]	[Not Available]	N2c	T4a	Stage IVA	6951	YES
TCGA-CR-6481	47	YES	[Not Available]	Tonsil	[Not Applicable]	9a76bd98-1d2b-4d0f-9772-883520ff6210	M0	N2a	T2	Stage IVA	2011-09-28	-17203	[Not Applicable]	0	311	[Not Available]	[Not Applicable]	[Not Available]	NOT HISPANIC OR LATINO	[Not Applicable]	[Not Available]	MALE	[Not Applicable]	Head and Neck Squamous Cell Carcinoma	No	Positive	Positive	C09.9	8070/3	C09.9	YES	Right	[Not Available]	[Not Available]	[Not Available]	NO	[Not Available]	[Not Available]	G2	[Not Available]	[Not Available]	[Not Available]	[Not Available]	[Not Available]	[Not Available]	[Not Available]	[Not Available]	6481	[Not Available]
TCGA-BA-6871	75	YES	[Not Available]	Base of tongue	[Not Applicable]	bd62a587-6fe1-47ce-918d-055f2b38bb0e	M0	N2b	T3	Stage IVA	2011-07-08	-27708	[Not Applicable]	0	63	[Not Available]	[Not Applicable]	[Not Available]	[Not Available]	[Not Applicable]	[Not Available]	MALE	[Not Applicable]	Head and Neck Squamous Cell Carcinoma	No	[Not Available]	[Not Available]	C01	8070/3	C01.9	YES	Left	[Not Available]	[Not Available]	[Not Available]	NO	[Not Available]	[Not Available]	G2	[Not Available]	[Not Available]	180	[Not Available]	[Not Available]	NX	TX	[Not Available]	6871	[Not Available]
TCGA-CR-6473	68	YES	[Not Available]	Hypopharynx	[Not Applicable]	e8b0a499-7e9a-4f0e-b552-8e4f284141ed	M0	N2b	T3	Stage IVA	2011-09-21	-24857	[Not Applicable]	0	1125	[Not Available]	[Not Applicable]	[Not Available]	NOT HISPANIC OR LATINO	[Not Applicable]	[Not Available]	MALE	[Not Applicable]	Head and Neck Squamous Cell Carcinoma	No	[Not Available]	[Not Available]	C13.9	8070/3	C13.9	YES	Left	[Not Available]	[Not Available]	[Not Available]	NO	[Not Available]	[Not Available]	G3	[Not Available]	[Not Available]	50	[Not Available]	[Not Available]	[Not Available]	[Not Available]	[Not Available]	6473	[Not Available]
TCGA-CR-6471	58	YES	[Not Available]	Oral Cavity	[Not Applicable]	eda29281-e803-4217-8603-d6a388408611	M0	N0	T4a	Stage IVA	2011-09-14	-21314	1202	0	[Not Available]	[Not Available]	[Not Applicable]	[Not Available]	NOT HISPANIC OR LATINO	[Not Applicable]	[Not Available]	MALE	[Not Applicable]	Head and Neck Squamous Cell Carcinoma	No	[Not Available]	[Not Available]	C14.8	8070/3	C14.8	YES	Right	18	[Not Available]	Modified Radical Neck Dissection	YES	NO	Positive	G2	1	[Not Available]	40	[Not Available]	M0	N1	T4a	Stage IVA	6471	NO
TCGA-BA-6873	28	YES	0	Oral Tongue	[Not Applicable]	bf6b931e-cb2e-4cc0-b603-e9fc71fdc509	M0	N2b	T2	Stage IVA	2011-07-08	-10512	[Not Applicable]	0	113	[Not Available]	[Not Applicable]	[Not Available]	HISPANIC OR LATINO	[Not Applicable]	0	MALE	[Not Applicable]	Head and Neck Squamous Cell Carcinoma	No	[Not Available]	[Not Available]	C02.9	8070/3	C02.9	YES	Left	48	Functional (Limited) Neck Dissection	[Not Available]	YES	YES	Close	G2	3	[Not Available]	1	[Not Available]	[Not Available]	N2b	T4a	Stage IVA	6873	YES
TCGA-CR-6474	51	YES	[Not Available]	Larynx	[Not Applicable]	9f771c36-16ec-4770-bc53-f6c861343f1c	M0	N2a	T3	Stage IVA	2011-09-21	-18840	563	0	[Not Available]	[Not Available]	[Not Applicable]	[Not Available]	NOT HISPANIC OR LATINO	[Not Applicable]	[Not Available]	MALE	[Not Applicable]	Head and Neck Squamous Cell Carcinoma	No	[Not Available]	[Not Available]	C32.9	8070/3	C32.9	YES	Left	31	[Not Available]	[Not Available]	YES	[Not Available]	Negative	G2	2	[Not Available]	74	[Not Available]	M0	N2b	T2	Stage IVA	6474	[Not Available]
TCGA-CR-6482	62	YES	[Not Available]	Tonsil	[Not Applicable]	468649e7-1525-4b8a-8ab5-ddb27db5f022	M0	N2b	T2	Stage IVA	2011-09-28	-22741	[Not Applicable]	0	345	[Not Available]	[Not Applicable]	[Not Available]	NOT HISPANIC OR LATINO	[Not Applicable]	[Not Available]	MALE	[Not Applicable]	Head and Neck Squamous Cell Carcinoma	No	[Not Available]	Positive	C09.9	8070/3	C09.9	YES	Left	[Not Available]	[Not Available]	[Not Available]	NO	[Not Available]	[Not Available]	G3	[Not Available]	[Not Available]	31	[Not Available]	[Not Available]	[Not Available]	[Not Available]	[Not Available]	6482	[Not Available]
TCGA-BA-A6D8	59	YES	[Not Available]	Floor of mouth	[Not Applicable]	B39C64BB-122D-44B3-9672-D0DC8468CA93	M0	N2c	T4a	Stage IVA	2013-07-16	-21778	[Not Applicable]	0	512	[Not Available]	[Not Applicable]	[Not Evaluated]	[Not Evaluated]	[Not Applicable]	[Not Available]	MALE	[Not Applicable]	Head and Neck Squamous Cell Carcinoma	No	Negative	Negative	C04.9	8070/3	C04.9	YES	Right	77	Modified Radical Neck Dissection	Modified Radical Neck Dissection	YES	YES	Positive	G2	7	[Not Available]	40	[Not Evaluated]	M0	N2c	T4a	Stage IVA	A6D8	YES
TCGA-CN-5373	55	YES	[Not Available]	Floor of mouth	[Not Applicable]	546f01d5-aed5-4fb8-91c0-0fd5e0fde935	M0	N0	T2	Stage II	2011-05-04	-20143	[Not Applicable]	0	413	413	[Not Applicable]	Amplified	NOT HISPANIC OR LATINO	[Not Applicable]	[Not Available]	FEMALE	[Not Applicable]	Head and Neck Squamous Cell Carcinoma	No	Negative	Negative	C04.9	8070/3	C04.9	YES	[Not Available]	30	Functional (Limited) Neck Dissection	Functional (Limited) Neck Dissection	YES	NO	Negative	G1	0	0	60	[Not Available]	[Not Available]	N0	T1	Stage I	5373	YES
TCGA-CN-5363	48	YES	[Not Available]	Larynx	[Not Applicable]	291b069c-9dde-4e1e-8430-85146bc94338	M0	N3	T4a	Stage IVB	2011-05-03	-17635	252	0	252	251	[Not Applicable]	[Not Available]	NOT HISPANIC OR LATINO	[Not Applicable]	[Not Available]	MALE	[Not Applicable]	Head and Neck Squamous Cell Carcinoma	No	[Not Available]	[Not Available]	C32.9	8070/3	C32.9	YES	[Not Available]	28	Modified Radical Neck Dissection	Functional (Limited) Neck Dissection	YES	NO	Negative	G3	6	0	15	[Not Available]	M0	N3	T4a	Stage IVB	5363	NO
TCGA-CN-4731	63	YES	[Not Available]	Buccal Mucosa	[Not Applicable]	50e25a4b-2eb2-4770-9a2d-8922a1e0ab56	M0	N2	T4a	Stage IVA	2011-04-29	-23194	[Not Applicable]	0	383	383	[Not Applicable]	Unamplified	NOT HISPANIC OR LATINO	[Not Applicable]	[Not Available]	FEMALE	[Not Applicable]	Head and Neck Squamous Cell Carcinoma	No	Negative	Negative	C14.8	8070/3	C14.8	YES	[Not Available]	52	Functional (Limited) Neck Dissection	Functional (Limited) Neck Dissection	YES	YES	Negative	G3	3	0	60	[Not Available]	[Not Available]	N2c	T4a	Stage IVA	4731	YES
TCGA-CN-5360	68	YES	[Not Available]	Larynx	[Not Applicable]	5793879b-f663-4a10-9bd9-1acd2e189650	M0	N0	T4a	Stage IVA	2011-05-03	-25034	[Not Applicable]	0	866	866	[Not Applicable]	[Not Available]	NOT HISPANIC OR LATINO	[Not Applicable]	[Not Available]	MALE	[Not Applicable]	Head and Neck Squamous Cell Carcinoma	No	[Not Available]	[Not Available]	C32.9	8070/3	C32.9	YES	[Not Available]	54	Functional (Limited) Neck Dissection	Functional (Limited) Neck Dissection	YES	YES	Negative	G2	0	0	50	[Not Available]	M0	N0	T4a	Stage IVA	5360	NO
TCGA-CV-5444	64	YES	2	Larynx	[Not Applicable]	4eacd173-025a-442b-8bce-890ccfdca586	M0	N0	T4a	Stage IVA	2011-03-30	-23649	[Not Applicable]	0	1969	1969	[Not Applicable]	[Not Available]	NOT HISPANIC OR LATINO	[Not Applicable]	5	MALE	[Not Applicable]	Head and Neck Squamous Cell Carcinoma	No	[Not Available]	[Not Available]	C32.9	8070/3	C32.9	YES	[Not Available]	21	Functional (Limited) Neck Dissection	Functional (Limited) Neck Dissection	YES	NO	[Not Available]	G3	3	0	[Not Available]	[Not Available]	[Not Available]	N1	T4a	Stage IVA	5444	NO
TCGA-CV-5441	58	YES	6	Larynx	[Not Applicable]	c72ae014-3c05-47f9-8615-6633467bc532	M0	N1	T4a	Stage IVA	2011-03-30	-21305	[Not Applicable]	0	2663	2663	[Not Applicable]	[Not Available]	NOT HISPANIC OR LATINO	[Not Applicable]	7	MALE	[Not Applicable]	Head and Neck Squamous Cell Carcinoma	No	[Not Available]	[Not Available]	C32.9	8070/3	C32.9	YES	[Not Available]	62	Radical Neck Dissection	Functional (Limited) Neck Dissection	YES	YES	Negative	G3	5	5	[Not Available]	[Not Available]	[Not Available]	N2b	T4a	Stage IVA	5441	YES
TCGA-CV-5440	52	YES	1	Larynx	[Not Applicable]	10d0a058-3e5e-4916-84c4-25f934b96f86	M0	N2b	T4a	Stage IVA	2011-03-30	-19196	[Not Applicable]	0	2732	2732	[Not Applicable]	[Not Available]	NOT HISPANIC OR LATINO	[Not Applicable]	7	MALE	[Not Applicable]	Head and Neck Squamous Cell Carcinoma	No	[Not Available]	[Not Available]	C32.9	8070/3	C32.9	YES	[Not Available]	47	Functional (Limited) Neck Dissection	Functional (Limited) Neck Dissection	YES	YES	Negative	G3	42	0	[Not Available]	[Not Available]	[Not Available]	N2b	T4a	Stage IVA	5440	YES
TCGA-CR-5249	35	YES	1	Tonsil	[Not Applicable]	c7df3466-b9a7-4818-883b-d0cd08483570	M0	N0	T2	Stage II	2011-04-05	-13047	[Not Applicable]	0	1152	1152	[Not Applicable]	[Not Available]	NOT HISPANIC OR LATINO	[Not Applicable]	2	FEMALE	[Not Applicable]	Head and Neck Squamous Cell Carcinoma	No	[Not Available]	[Not Available]	C09.9	8070/3	C09.9	YES	Right	[Not Available]	[Not Available]	[Not Available]	NO	NO	Negative	GX	[Not Available]	[Not Available]	[Not Available]	[Not Available]	M0	N0	T2	Stage II	5249	[Not Available]
TCGA-CV-5436	65	YES	12	Floor of mouth	[Not Applicable]	94a47bf8-f673-45cb-a8d3-1031317d03b3	M0	N2b	T3	Stage IVA	2011-03-30	-23922	584	0	584	548	[Not Applicable]	[Not Available]	HISPANIC OR LATINO	[Not Applicable]	7	MALE	[Not Applicable]	Head and Neck Squamous Cell Carcinoma	No	[Not Available]	[Not Available]	C04.9	8070/3	C04.9	YES	[Not Available]	51	Functional (Limited) Neck Dissection	Functional (Limited) Neck Dissection	YES	NO	Negative	G2	6	0	[Not Available]	[Not Available]	[Not Available]	N2b	T3	Stage IVA	5436	YES
TCGA-CV-5431	73	YES	2	Larynx	[Not Applicable]	64bb5550-2735-4401-a0db-58ec1020a32d	M0	N2	T3	Stage IVA	2011-03-23	-26953	522	0	522	176	[Not Applicable]	[Not Available]	HISPANIC OR LATINO	[Not Applicable]	7	MALE	[Not Applicable]	Head and Neck Squamous Cell Carcinoma	No	[Not Available]	[Not Available]	C32.9	8070/3	C32.9	YES	[Not Available]	29	Functional (Limited) Neck Dissection	Functional (Limited) Neck Dissection	YES	NO	Negative	G3	9	[Not Available]	[Not Available]	[Not Available]	[Not Available]	N2c	T3	Stage IVA	5431	NO
TCGA-CV-7438	87	NO	[Not Available]	Oral Tongue	[Not Applicable]	08a45833-16a3-4a57-a310-307ec086e558	M0	N0	T2	Stage II	2012-02-13	-32020	194	0	[Not Available]	[Not Available]	[Not Applicable]	[Not Available]	NOT HISPANIC OR LATINO	[Not Applicable]	[Not Available]	FEMALE	[Not Applicable]	Head and Neck Squamous Cell Carcinoma	No	[Not Available]	[Not Available]	C02.9	8070/3	C02.9	YES	Left	[Not Available]	[Not Available]	[Not Available]	NO	YES	Close	G3	[Not Available]	[Not Available]	[Not Available]	[Not Available]	[Not Available]	NX	T1	Stage I	7438	YES
TCGA-CR-7383	79	YES	[Not Available]	Tonsil	[Not Applicable]	16779eed-f386-4e8f-8475-04d33b9dd160	M0	N0	T1	Stage I	2012-04-25	-29121	521	0	[Not Available]	[Not Available]	[Not Applicable]	[Not Available]	NOT HISPANIC OR LATINO	[Not Applicable]	[Not Available]	FEMALE	[Not Applicable]	Head and Neck Squamous Cell Carcinoma	No	[Not Available]	[Not Available]	C09.9	8070/3	C09.9	YES	Right	21	[Not Available]	Modified Radical Neck Dissection	YES	[Not Available]	Negative	G2	0	[Not Available]	110	[Not Available]	M0	N0	T1	Stage I	7383	[Not Available]
TCGA-CV-6952	65	YES	3	Oral Tongue	[Not Applicable]	7ed006e8-461f-4664-bfff-55fa6812743c	M0	N0	T3	Stage III	2011-09-12	-23891	185	0	[Not Available]	[Not Available]	[Not Applicable]	[Not Available]	NOT HISPANIC OR LATINO	[Not Applicable]	7	FEMALE	[Not Applicable]	Head and Neck Squamous Cell Carcinoma	No	[Not Available]	[Not Available]	C02.9	8070/3	C02.9	YES	[Not Available]	9	Functional (Limited) Neck Dissection	Functional (Limited) Neck Dissection	YES	NO	Negative	G1	2	[Not Available]	30	[Not Available]	[Not Available]	N2b	T3	Stage IVA	6952	YES
TCGA-CV-6936	68	YES	0	Floor of mouth	[Not Applicable]	93a265b7-6c23-4e5f-b797-c117793744bf	M0	N2b	T4a	Stage IVA	2011-09-13	-25019	166	0	[Not Available]	[Not Available]	[Not Applicable]	[Not Available]	NOT HISPANIC OR LATINO	[Not Applicable]	0	MALE	[Not Applicable]	Head and Neck Squamous Cell Carcinoma	No	[Not Available]	[Not Available]	C04.9	8070/3	C04.9	YES	[Not Available]	10	Functional (Limited) Neck Dissection	Functional (Limited) Neck Dissection	YES	YES	[Not Available]	G2	5	0	1	[Not Available]	[Not Available]	N2c	T4a	Stage IVA	6936	YES
TCGA-CV-6940	80	NO	[Not Available]	Buccal Mucosa	[Not Applicable]	8b6e939c-c4b0-4d1e-a92c-ea998bc5d36a	M0	N0	T1	Stage I	2011-09-13	-29381	804	0	[Not Available]	[Not Available]	[Not Applicable]	[Not Available]	NOT HISPANIC OR LATINO	[Not Applicable]	[Not Available]	FEMALE	[Not Applicable]	Head and Neck Squamous Cell Carcinoma	No	[Not Available]	[Not Available]	C06.0	8070/3	C06.0	YES	[Not Available]	12	Functional (Limited) Neck Dissection	[Not Available]	YES	[Not Available]	Negative	G2	1	0	[Not Available]	[Not Available]	[Not Available]	N1	T2	Stage III	6940	[Not Available]
TCGA-CV-6945	41	YES	[Not Available]	Oral Tongue	[Not Applicable]	15714e69-e075-4688-8f51-c7102fe4ca07	M0	N2b	T4a	Stage IVA	2011-09-09	-15158	366	0	[Not Available]	[Not Available]	[Not Applicable]	[Not Available]	NOT HISPANIC OR LATINO	[Not Applicable]	[Not Available]	MALE	[Not Applicable]	Head and Neck Squamous Cell Carcinoma	No	[Not Available]	[Not Available]	C02.9	8070/3	C02.9	YES	[Not Available]	45	[Not Available]	Radical Neck Dissection	YES	[Not Available]	Negative	G2	5	0	75	[Not Available]	[Not Available]	N2	T4a	Stage IVA	6945	YES
TCGA-CR-6491	60	YES	[Not Available]	Floor of mouth	[Not Applicable]	5fce954c-11b9-41f4-9471-4b5bdc0efa7f	M0	NX	T4a	Stage IVA	2011-10-05	-22124	[Not Applicable]	0	350	[Not Available]	[Not Applicable]	[Not Available]	NOT HISPANIC OR LATINO	[Not Applicable]	7	MALE	[Not Applicable]	Head and Neck Squamous Cell Carcinoma	No	Negative	Negative	C04.9	8070/3	C04.9	YES	Left	49	Modified Radical Neck Dissection	Modified Radical Neck Dissection	YES	NO	Negative	G2	2	[Not Available]	67.5	[Not Available]	[Not Available]	N2b	T4a	Stage IVA	6491	YES
TCGA-CQ-5333	74	YES	[Not Available]	Oral Tongue	[Not Applicable]	06a802b9-0b5c-4ee4-9823-56d2e8c78422	M0	N0	T1	Stage I	2011-04-12	-27109	341	0	341	300	[Not Applicable]	[Not Available]	NOT HISPANIC OR LATINO	[Not Applicable]	[Not Available]	MALE	[Not Applicable]	Head and Neck Squamous Cell Carcinoma	No	[Not Available]	[Not Available]	C02.9	8070/3	C02.9	YES	Left	21	Functional (Limited) Neck Dissection	[Not Available]	YES	NO	Negative	G3	0	0	37	[Not Available]	[Not Available]	N0	T2	Stage II	5333	NO
TCGA-CR-7370	72	YES	[Not Available]	Larynx	[Not Applicable]	890b5a8b-703d-428d-8833-bc0ce26e80aa	M0	N0	T2	Stage II	2012-04-09	-26468	[Not Applicable]	0	104	[Not Available]	[Not Applicable]	[Not Available]	NOT HISPANIC OR LATINO	[Not Applicable]	[Not Available]	FEMALE	[Not Applicable]	Head and Neck Squamous Cell Carcinoma	No	[Not Available]	[Not Available]	C32.9	8070/3	C32.9	YES	Left	[Not Available]	[Not Available]	[Not Available]	NO	[Not Available]	Negative	G2	[Not Available]	[Not Available]	112	[Not Available]	[Not Available]	NX	TX	[Not Available]	7370	[Not Available]
TCGA-CV-6962	65	NO	[Not Available]	Larynx	[Not Applicable]	9bcf4ed8-bfb4-49aa-a37e-d91325926894	M0	N0	T3	Stage III	2011-08-25	-24103	126	0	[Not Available]	[Not Available]	[Not Applicable]	[Not Available]	HISPANIC OR LATINO	[Not Applicable]	[Not Available]	MALE	[Not Applicable]	Head and Neck Squamous Cell Carcinoma	No	[Not Available]	[Not Available]	C32.9	8070/3	C32.9	YES	[Not Available]	[Not Available]	[Not Available]	[Not Available]	NO	[Not Available]	Positive	G2	[Not Available]	[Not Available]	[Not Available]	[Not Available]	[Not Available]	NX	T4a	Stage IVA	6962	[Not Available]
TCGA-CV-6943	74	YES	5	Base of tongue	[Not Applicable]	8b574abc-646b-4252-8eb7-b9c737d034d9	M0	N0	T3	Stage III	2011-09-09	-27309	602	0	[Not Available]	[Not Available]	[Not Applicable]	[Not Available]	NOT HISPANIC OR LATINO	[Not Applicable]	7	MALE	[Not Applicable]	Head and Neck Squamous Cell Carcinoma	No	[Not Available]	[Not Available]	C01	8070/3	C01.9	YES	Right	[Not Available]	[Not Available]	[Not Available]	NO	[Not Available]	Negative	G2	[Not Available]	[Not Available]	[Not Available]	[Not Available]	[Not Available]	NX	T3	Stage III	6943	[Not Available]
TCGA-CR-6477	56	YES	[Not Available]	Base of tongue	[Not Applicable]	b74519ff-b338-45e9-9307-008223726dac	M0	N2b	T3	Stage IVA	2011-09-28	-20814	[Not Applicable]	0	514	[Not Available]	[Not Applicable]	[Not Available]	NOT HISPANIC OR LATINO	[Not Applicable]	[Not Available]	FEMALE	[Not Applicable]	Head and Neck Squamous Cell Carcinoma	No	Negative	Negative	C01	8070/3	C01.9	YES	Left	[Not Available]	[Not Available]	[Not Available]	NO	[Not Available]	[Not Available]	G2	[Not Available]	[Not Available]	[Not Available]	[Not Available]	[Not Available]	[Not Available]	[Not Available]	[Not Available]	6477	[Not Available]
TCGA-CN-5355	64	YES	[Not Available]	Larynx	[Not Applicable]	45a10908-19e6-421a-8903-1440bfa57c9d	M0	N0	T4a	Stage IVA	2011-05-04	-23670	[Not Applicable]	0	279	279	[Not Applicable]	[Not Available]	NOT HISPANIC OR LATINO	[Not Applicable]	3	MALE	[Not Applicable]	Head and Neck Squamous Cell Carcinoma	No	[Not Available]	[Not Available]	C32.9	8070/3	C32.9	YES	[Not Available]	27	Functional (Limited) Neck Dissection	Functional (Limited) Neck Dissection	YES	NO	Negative	G2	0	0	40	[Not Available]	[Not Available]	N0	T4a	Stage IVA	5355	NO
TCGA-CN-4729	73	YES	3	Oral Cavity	[Not Applicable]	2fc960bd-01b0-422d-ad33-34520fa3df0e	M0	N0	T4a	Stage IVA	2011-04-28	-26712	[Not Applicable]	0	156	156	[Not Applicable]	[Not Available]	NOT HISPANIC OR LATINO	[Not Applicable]	7	MALE	[Not Applicable]	Head and Neck Squamous Cell Carcinoma	No	[Not Available]	[Not Available]	C14.8	8070/3	C14.8	YES	[Not Available]	24	Functional (Limited) Neck Dissection	[Not Available]	YES	YES	Negative	G2	1	0	35	[Not Available]	[Not Available]	N1	T2	Stage III	4729	NO
TCGA-CN-5367	60	YES	[Not Available]	Oral Tongue	[Not Applicable]	61d0709c-d148-413b-a7b5-c0c82ed2f32f	M0	N0	T4a	Stage IVA	2011-05-04	-22246	352	0	352	351	[Not Applicable]	[Not Available]	NOT HISPANIC OR LATINO	[Not Applicable]	[Not Available]	FEMALE	[Not Applicable]	Head and Neck Squamous Cell Carcinoma	No	[Not Available]	[Not Available]	C02.9	8070/3	C02.9	YES	[Not Available]	46	Functional (Limited) Neck Dissection	Functional (Limited) Neck Dissection	YES	YES	Negative	G2	2	0	40	[Not Available]	M0	N2b	T4a	Stage IVA	5367	YES
TCGA-CN-5356	56	NO	[Not Available]	Larynx	[Not Applicable]	e1fed7aa-2bce-45ae-b0c6-7f50ef97e425	M0	N0	T3	Stage III	2011-05-03	-20539	[Not Applicable]	0	289	296	[Not Applicable]	Unamplified	NOT HISPANIC OR LATINO	[Not Applicable]	[Not Available]	MALE	[Not Applicable]	Head and Neck Squamous Cell Carcinoma	No	[Not Available]	[Not Available]	C32.9	8070/3	C32.9	YES	[Not Available]	97	Functional (Limited) Neck Dissection	Functional (Limited) Neck Dissection	YES	NO	Negative	G2	0	0	[Not Available]	[Not Available]	[Not Available]	N0	T3	Stage III	5356	NO
TCGA-CN-4730	62	YES	[Not Available]	Floor of mouth	[Not Applicable]	35c1f2c6-771c-4533-82df-f8e2ec7107d7	M0	N2b	T4a	Stage IVA	2011-04-28	-22827	[Not Applicable]	0	343	343	[Not Applicable]	[Not Available]	NOT HISPANIC OR LATINO	[Not Applicable]	[Not Available]	MALE	[Not Applicable]	Head and Neck Squamous Cell Carcinoma	No	[Not Available]	[Not Available]	C14.8	8070/3	C14.8	YES	[Not Available]	37	[Not Available]	Functional (Limited) Neck Dissection	YES	NO	Negative	G2	1	0	47	[Not Available]	[Not Available]	N1	T4a	Stage IVA	4730	NO
TCGA-CV-7097	53	YES	3	Oral Cavity	[Not Applicable]	9d0f5938-6a01-4c06-8536-dff834f7f2f9	M0	N0	T3	Stage III	2011-10-05	-19382	385	0	[Not Available]	[Not Available]	[Not Applicable]	[Not Available]	NOT HISPANIC OR LATINO	[Not Applicable]	7	MALE	[Not Applicable]	Head and Neck Squamous Cell Carcinoma	No	[Not Available]	[Not Available]	C14.8	8070/3	C14.8	YES	[Not Available]	[Not Available]	[Not Available]	[Not Available]	NO	NO	Close	G3	[Not Available]	[Not Available]	64	[Not Available]	[Not Available]	NX	T2	Stage II	7097	YES
TCGA-CV-7248	63	NO	[Not Available]	Larynx	[Not Applicable]	34227de4-d23c-46d6-b78b-49add24a4b88	M0	N2b	T4a	Stage IVA	2011-12-02	-23082	520	0	[Not Available]	[Not Available]	[Not Applicable]	[Not Available]	NOT HISPANIC OR LATINO	[Not Applicable]	[Not Available]	FEMALE	[Not Applicable]	Head and Neck Squamous Cell Carcinoma	No	[Not Available]	[Not Available]	C32.9	8070/3	C32.9	YES	[Not Available]	24	Modified Radical Neck Dissection	Modified Radical Neck Dissection	YES	YES	Negative	G2	4	0	30	[Not Available]	[Not Available]	N2c	T4a	Stage IVA	7248	YES
TCGA-CV-7101	80	YES	3	Larynx	[Not Applicable]	241d9310-9137-42dd-b28d-0dc50c44cb43	M0	N0	T2	Stage II	2011-10-06	-29550	159	0	[Not Available]	[Not Available]	[Not Applicable]	[Not Available]	NOT HISPANIC OR LATINO	[Not Applicable]	7	MALE	[Not Applicable]	Head and Neck Squamous Cell Carcinoma	No	[Not Available]	[Not Available]	C32.9	8070/3	C32.9	YES	[Not Available]	0	[Not Available]	[Not Available]	NO	NO	Negative	G2	0	0	[Not Available]	[Not Available]	[Not Available]	NX	T2	Stage II	7101	NO
TCGA-CV-7238	69	NO	[Not Available]	Oral Tongue	[Not Applicable]	78fcc813-d0a8-44aa-b004-62810dca9d12	M0	N0	T2	Stage II	2011-12-05	-25471	[Not Applicable]	0	1444	[Not Available]	[Not Applicable]	[Not Available]	NOT HISPANIC OR LATINO	[Not Applicable]	[Not Available]	FEMALE	[Not Applicable]	Head and Neck Squamous Cell Carcinoma	No	[Not Available]	[Not Available]	C02.9	8070/3	C14.8	YES	Left	73	Functional (Limited) Neck Dissection	[Not Available]	YES	NO	Negative	G2	[Not Available]	[Not Available]	[Not Available]	[Not Available]	[Not Available]	N0	T2	Stage II	7238	YES
TCGA-CV-6956	67	YES	[Not Available]	Oral Tongue	[Not Applicable]	8c238d30-df8e-4e6b-98fc-21696269a294	M0	N2c	T4a	Stage IVA	2011-10-11	-24719	217	0	[Not Available]	[Not Available]	[Not Applicable]	[Not Available]	HISPANIC OR LATINO	[Not Applicable]	[Not Available]	MALE	[Not Applicable]	Head and Neck Squamous Cell Carcinoma	No	[Not Available]	[Not Available]	C02.9	8070/3	C02.9	YES	[Not Available]	27	Functional (Limited) Neck Dissection	[Not Available]	YES	YES	Negative	G2	1	[Not Available]	[Not Available]	[Not Available]	[Not Available]	N1	T3	Stage III	6956	YES
TCGA-CV-7102	76	YES	1	Floor of mouth	[Not Applicable]	5a976335-2326-46f0-abf1-29b744da1f43	M0	N1	T3	Stage III	2011-10-06	-27805	56	0	[Not Available]	[Not Available]	[Not Applicable]	[Not Available]	NOT HISPANIC OR LATINO	[Not Applicable]	7	FEMALE	[Not Applicable]	Head and Neck Squamous Cell Carcinoma	No	[Not Available]	[Not Available]	C04.9	8070/3	C04.9	YES	[Not Available]	24	Modified Radical Neck Dissection	Modified Radical Neck Dissection	YES	YES	Negative	G3	3	0	[Not Available]	[Not Available]	[Not Available]	N2	T3	Stage IVA	7102	NO
TCGA-CV-7424	67	NO	[Not Available]	Larynx	[Not Applicable]	815119e3-13c4-4f63-98c7-10a519034a25	M0	N2a	T4a	Stage IVA	2012-02-07	-24775	452	0	[Not Available]	[Not Available]	[Not Applicable]	[Not Available]	NOT HISPANIC OR LATINO	[Not Applicable]	[Not Available]	MALE	[Not Applicable]	Head and Neck Squamous Cell Carcinoma	No	[Not Available]	[Not Available]	C32.9	8070/3	C32.9	YES	Right	4	Modified Radical Neck Dissection	Radical Neck Dissection	YES	[Not Available]	Close	G2	1	0	50	[Not Available]	[Not Available]	N2b	T3	Stage IVA	7424	YES
TCGA-CR-7377	58	YES	[Not Available]	Oral Cavity	[Not Applicable]	f76ab158-2cf9-4df7-b6fe-727dd69a369f	M0	N1	T4a	Stage IVA	2012-2-00	-21370	[Not Applicable]	0	[Not Available]	[Not Available]	[Not Applicable]	[Not Available]	NOT HISPANIC OR LATINO	[Not Applicable]	[Not Available]	MALE	[Not Applicable]	Head and Neck Squamous Cell Carcinoma	No	[Not Available]	[Not Available]	C14.8	8070/3	C14.8	YES	[Not Available]	29	Modified Radical Neck Dissection	[Not Available]	YES	YES	Negative	G3	3	[Not Available]	80	[Not Available]	M0	N2c	T4a	Stage IVA	7377	YES
TCGA-CV-7425	77	NO	[Not Available]	Oral Cavity	[Not Applicable]	d2e43b2d-2b28-441a-8f03-a43ae7dfc1ce	M0	N0	T3	Stage III	2012-02-13	-28368	1718	0	[Not Available]	[Not Available]	[Not Applicable]	[Not Available]	NOT HISPANIC OR LATINO	[Not Applicable]	[Not Available]	FEMALE	[Not Applicable]	Head and Neck Squamous Cell Carcinoma	No	[Not Available]	[Not Available]	C14.8	8070/3	C14.8	YES	Right	[Not Available]	[Not Available]	[Not Available]	NO	[Not Available]	Positive	G1	[Not Available]	[Not Available]	[Not Available]	[Not Available]	[Not Available]	NX	T3	Stage III	7425	[Not Available]
TCGA-CV-7427	73	YES	1	Oral Cavity	[Not Applicable]	c2bbb6f9-6f88-4a58-a15a-b887dfad34b4	M0	N0	T2	Stage II	2012-02-13	-26975	4760	0	[Not Available]	[Not Available]	[Not Applicable]	[Not Available]	NOT HISPANIC OR LATINO	[Not Applicable]	7	FEMALE	[Not Applicable]	Head and Neck Squamous Cell Carcinoma	No	[Not Available]	[Not Available]	C14.8	8070/3	C14.8	YES	Right	[Not Available]	[Not Available]	[Not Available]	NO	[Not Available]	Negative	G1	[Not Available]	[Not Available]	25	[Not Available]	[Not Available]	NX	T2	Stage II	7427	[Not Available]
TCGA-CR-7399	60	YES	[Not Available]	Larynx	[Not Applicable]	ed6ac43c-d921-4342-aeec-9ff8d8a31919	M0	N2c	T4a	Stage IVA	2012-2-00	-22182	[Not Applicable]	0	180	[Not Available]	[Not Applicable]	[Not Available]	NOT HISPANIC OR LATINO	[Not Applicable]	[Not Available]	FEMALE	[Not Applicable]	Head and Neck Squamous Cell Carcinoma	No	[Not Available]	[Not Available]	C32.9	8070/3	C32.9	YES	[Not Available]	57	[Not Available]	[Not Available]	YES	[Not Available]	Negative	G3	6	[Not Available]	135	[Not Available]	M0	N2c	T3	Stage IVA	7399	[Not Available]
TCGA-CR-7388	70	YES	[Not Available]	Larynx	[Not Applicable]	511b1de1-b855-47bb-a2f8-58dc5792be47	M0	N2	T2	Stage IVA	2012-02-15	-25728	822	0	[Not Available]	[Not Available]	[Not Applicable]	[Not Available]	NOT HISPANIC OR LATINO	[Not Applicable]	[Not Available]	FEMALE	[Not Applicable]	Head and Neck Squamous Cell Carcinoma	No	[Not Available]	[Not Available]	C32.9	8070/3	C32.9	YES	[Not Available]	[Not Available]	[Not Available]	[Not Available]	NO	[Not Available]	[Not Available]	G2	[Not Available]	[Not Available]	110	[Not Available]	[Not Available]	NX	TX	[Not Available]	7388	[Not Available]
TCGA-BA-7269	61	YES	2	Oral Tongue	[Not Applicable]	eb611a76-eecf-452c-bfbe-ab49b362f49c	M0	N1	T2	Stage III	2011-11-10	-22608	[Not Applicable]	0	236	[Not Available]	[Not Applicable]	[Not Available]	NOT HISPANIC OR LATINO	[Not Applicable]	7	MALE	[Not Applicable]	Head and Neck Squamous Cell Carcinoma	No	[Not Available]	[Not Available]	C02.9	8070/3	C02.9	YES	Right	17	[Not Available]	Functional (Limited) Neck Dissection	YES	NO	Negative	G1	1	[Not Available]	46	[Not Available]	[Not Available]	N1	T2	Stage III	7269	YES
TCGA-CV-7416	29	[Not Available]	[Not Available]	Oral Cavity	[Not Applicable]	96415324-6859-41eb-8d07-be4e6f7d9781	M0	N0	T4a	Stage IVA	2012-01-31	-10927	761	0	[Not Available]	[Not Available]	[Not Applicable]	[Not Available]	NOT HISPANIC OR LATINO	[Not Applicable]	[Not Available]	FEMALE	[Not Applicable]	Head and Neck Squamous Cell Carcinoma	Yes	[Not Available]	[Not Available]	C14.8	8070/3	C14.8	YES	Left	[Not Available]	Radical Neck Dissection	Modified Radical Neck Dissection	YES	[Not Available]	Negative	GX	[Not Available]	[Not Available]	[Not Available]	[Not Available]	[Not Available]	[Not Available]	T4a	Stage IVA	7416	NO
TCGA-CV-7415	60	NO	[Not Available]	Larynx	[Not Applicable]	f22eac21-8a74-433a-b65c-3540d14a45cb	M0	N0	T3	Stage III	2012-02-10	-22062	695	0	[Not Available]	[Not Available]	[Not Applicable]	[Not Available]	NOT HISPANIC OR LATINO	[Not Applicable]	[Not Available]	MALE	[Not Applicable]	Head and Neck Squamous Cell Carcinoma	No	[Not Available]	[Not Available]	C32.9	8070/3	C32.9	YES	Left	82	Radical Neck Dissection	Modified Radical Neck Dissection	YES	YES	Negative	G2	16	0	[Not Available]	[Not Available]	[Not Available]	N2c	T4a	Stage IVA	7415	[Not Available]
TCGA-CV-7422	60	YES	[Not Available]	Larynx	[Not Applicable]	2e73e016-61ff-4f23-9ca9-fd48d9050d82	M0	N1	T4a	Stage IVA	2012-02-10	-22098	1037	0	[Not Available]	[Not Available]	[Not Applicable]	[Not Available]	NOT HISPANIC OR LATINO	[Not Applicable]	[Not Available]	FEMALE	[Not Applicable]	Head and Neck Squamous Cell Carcinoma	No	[Not Available]	[Not Available]	C32.9	8070/3	C32.9	YES	Right	27	Functional (Limited) Neck Dissection	Functional (Limited) Neck Dissection	YES	YES	Negative	G3	1	0	80	[Not Available]	[Not Available]	N1	T4a	Stage IVA	7422	[Not Available]
TCGA-CR-5247	48	YES	[Not Available]	Tonsil	[Not Applicable]	692b50fc-19ca-4926-84cb-fd7168209e44	M0	N1	T3	Stage III	2012-02-28	-17809	[Not Applicable]	0	358	[Not Available]	[Not Applicable]	[Not Available]	NOT HISPANIC OR LATINO	[Not Applicable]	[Not Available]	MALE	[Not Applicable]	Head and Neck Squamous Cell Carcinoma	No	[Not Available]	[Not Available]	C09.9	8070/3	C09.9	YES	Left	[Not Available]	[Not Available]	[Not Available]	NO	[Not Available]	[Not Available]	G2	[Not Available]	[Not Available]	105	[Not Available]	[Not Available]	NX	TX	[Not Available]	5247	[Not Available]
TCGA-CV-7253	58	[Not Available]	[Not Available]	Oral Cavity	[Not Applicable]	d99f39f3-e85a-4073-b6ce-371ba76cea20	M0	N0	T2	Stage II	2011-12-05	-21473	361	0	[Not Available]	[Not Available]	[Not Applicable]	[Not Available]	NOT HISPANIC OR LATINO	[Not Applicable]	[Not Available]	MALE	[Not Applicable]	Head and Neck Squamous Cell Carcinoma	No	[Not Available]	[Not Available]	C14.8	8070/3	C14.8	YES	[Not Available]	[Not Available]	[Not Available]	[Not Available]	NO	NO	Positive	G2	[Not Available]	[Not Available]	[Not Available]	[Not Available]	[Not Available]	N0	T4a	Stage IVA	7253	NO
TCGA-CR-7373	66	NO	[Not Available]	Oral Cavity	[Not Applicable]	242bdece-75dc-45b9-a9b3-3e1bc305a3e3	M0	N2b	T4a	Stage IVA	2012-2-00	-24448	[Not Applicable]	0	889	[Not Available]	[Not Applicable]	[Not Available]	NOT HISPANIC OR LATINO	[Not Applicable]	[Not Available]	MALE	[Not Applicable]	Head and Neck Squamous Cell Carcinoma	No	Negative	Negative	C14.8	8070/3	C14.8	YES	Left	19	Modified Radical Neck Dissection	[Not Available]	YES	[Not Available]	Negative	G2	1	[Not Available]	90	[Not Available]	M0	N1	T4a	Stage IVA	7373	NO
TCGA-CV-6960	49	YES	2	Oral Cavity	[Not Applicable]	2c985b30-0f8f-4c8f-a924-cc6aad7ebf0d	M0	N0	T3	Stage III	2011-09-08	-18194	861	0	[Not Available]	[Not Available]	[Not Applicable]	[Not Available]	[Not Available]	[Not Applicable]	7	MALE	[Not Applicable]	Head and Neck Squamous Cell Carcinoma	No	[Not Available]	[Not Available]	C14.8	8070/3	C14.8	YES	[Not Available]	22	Functional (Limited) Neck Dissection	Functional (Limited) Neck Dissection	YES	NO	Negative	G3	0	0	[Not Available]	[Not Available]	[Not Available]	N0	T3	Stage III	6960	NO
TCGA-CX-7085	77	YES	0	Oral Tongue	[Not Applicable]	2a7b4613-f908-4e78-98ed-857dcd7ed774	M0	N0	T3	Stage III	2011-10-01	-28220	[Not Applicable]	0	321	[Not Available]	[Not Applicable]	[Not Available]	NOT HISPANIC OR LATINO	[Not Applicable]	0	FEMALE	[Not Applicable]	Head and Neck Squamous Cell Carcinoma	No	[Not Available]	[Not Available]	C02.9	8070/3	C02.9	YES	Right	25	[Not Available]	Functional (Limited) Neck Dissection	YES	NO	Close	G2	0	[Not Available]	3	[Not Available]	[Not Available]	N0	T1	Stage I	7085	YES
TCGA-CV-5435	57	YES	[Not Available]	Larynx	[Not Applicable]	cc23a09b-bca7-43e0-9ad0-bf272848492e	M0	N0	T4a	Stage IVA	2011-05-23	-20926	2318	0	1438	1703	[Not Applicable]	[Not Available]	NOT HISPANIC OR LATINO	[Not Applicable]	7	MALE	[Not Applicable]	Head and Neck Squamous Cell Carcinoma	No	[Not Available]	[Not Available]	C32.9	8070/3	C32.9	YES	[Not Available]	66	Functional (Limited) Neck Dissection	Functional (Limited) Neck Dissection	YES	NO	Negative	G3	5	0	[Not Available]	[Not Available]	[Not Available]	N2b	T4a	Stage IVA	5435	NO
TCGA-CN-6023	73	YES	[Not Available]	Larynx	[Not Applicable]	69efde94-a9f9-49ff-9c82-028c35940eda	M0	N0	T4a	Stage IVA	2011-06-15	-26769	[Not Applicable]	0	188	188	[Not Applicable]	Unamplified	NOT HISPANIC OR LATINO	[Not Applicable]	[Not Available]	MALE	[Not Applicable]	Head and Neck Squamous Cell Carcinoma	No	Negative	Negative	C32.9	8070/3	C32.9	YES	Right	31	Functional (Limited) Neck Dissection	Functional (Limited) Neck Dissection	YES	YES	[Not Available]	GX	4	0	35	[Not Available]	M0	N2c	T3	Stage IVA	6023	YES
TCGA-F7-A50I	72	YES	1	Larynx	[Not Applicable]	795677D4-DC60-4EBD-A9DF-E88713E5A4AA	[Not Available]	[Not Available]	[Not Available]	[Not Available]	2013-02-28	-26373	[Not Applicable]	0	92	[Not Available]	[Not Applicable]	[Unknown]	[Unknown]	[Not Applicable]	1	MALE	[Not Applicable]	Head and Neck Squamous Cell Carcinoma	No	[Unknown]	[Unknown]	C32.9	8070/3	C32.9	YES	[Not Available]	[Not Available]	[Not Available]	[Not Available]	NO	YES	Positive	G2	[Not Available]	[Not Available]	0.9	[Unknown]	M0	N0	T4a	Stage IVA	A50I	[Not Available]
TCGA-CN-6021	63	NO	[Not Available]	Larynx	[Not Applicable]	9eb1997f-14f5-4230-ae4f-1ef1943e1723	M0	N0	T3	Stage III	2011-06-14	-23211	276	0	276	275	[Not Applicable]	[Not Available]	NOT HISPANIC OR LATINO	[Not Applicable]	[Not Available]	FEMALE	[Not Applicable]	Head and Neck Squamous Cell Carcinoma	No	[Not Available]	[Not Available]	C32.9	8070/3	C32.9	YES	[Not Available]	[Not Available]	[Not Available]	[Not Available]	NO	[Not Available]	[Not Available]	G2	[Not Available]	[Not Available]	60	[Not Available]	[Not Available]	NX	TX	[Not Available]	6021	[Not Available]
TCGA-CQ-5334	87	NO	[Not Available]	Buccal Mucosa	[Not Applicable]	1c25aad5-13f5-44dc-a18f-425d7626ce55	M0	N2b	T4b	Stage IVB	2011-04-12	-32024	128	0	128	116	[Not Applicable]	[Not Available]	NOT HISPANIC OR LATINO	[Not Applicable]	[Not Available]	MALE	[Not Applicable]	Head and Neck Squamous Cell Carcinoma	No	[Not Available]	[Not Available]	C06.0	8070/3	C06.0	YES	Right	46	[Not Available]	Modified Radical Neck Dissection	YES	NO	Close	G2	6	0	[Not Available]	[Not Available]	[Not Available]	N2b	T3	Stage IVA	5334	YES
TCGA-F7-A61W	51	YES	1	Oral Tongue	[Not Applicable]	8F6C64C9-7799-436D-BFF0-B166E56532A8	MX	NX	TX	[Not Available]	2013-05-28	-18878	[Not Applicable]	0	14	[Not Available]	[Not Applicable]	[Not Evaluated]	NOT HISPANIC OR LATINO	[Not Applicable]	7	MALE	[Not Applicable]	Head and Neck Squamous Cell Carcinoma	No	[Not Evaluated]	[Not Evaluated]	C02.9	8071/3	C02.9	YES	Left	9	Radical Neck Dissection	[Not Available]	YES	YES	Negative	G2	4	[Not Available]	20	[Not Evaluated]	M0	N2b	T2	Stage IVA	A61W	NO
TCGA-CN-6016	64	YES	12	Floor of mouth	[Not Applicable]	ffcf851d-7fa1-4b45-911a-a3fbd74c253a	M0	N1	T4a	Stage IVA	2011-06-14	-23664	[Not Applicable]	0	201	201	[Not Applicable]	Unamplified	NOT HISPANIC OR LATINO	[Not Applicable]	7	MALE	[Not Applicable]	Head and Neck Squamous Cell Carcinoma	No	Negative	Negative	C02.9	8070/3	C02.9	YES	[Not Available]	75	Functional (Limited) Neck Dissection	Functional (Limited) Neck Dissection	YES	YES	Negative	G2	1	0	50	[Not Available]	[Not Available]	N1	T4a	Stage IVA	6016	YES
TCGA-CV-5442	76	NO	[Not Available]	Hard Palate	[Not Applicable]	3c975b68-4a6e-4c97-a8d1-b9a427d4957c	M0	N2b	T4a	Stage IVA	2011-03-30	-28040	[Not Applicable]	0	2326	2326	[Not Applicable]	[Not Available]	NOT HISPANIC OR LATINO	[Not Applicable]	[Not Available]	FEMALE	[Not Applicable]	Head and Neck Squamous Cell Carcinoma	No	[Not Available]	[Not Available]	C05.0	8070/3	C05.0	YES	[Not Available]	33	Functional (Limited) Neck Dissection	Functional (Limited) Neck Dissection	YES	[Not Available]	[Not Available]	G3	4	0	[Not Available]	[Not Available]	[Not Available]	N2b	T4a	Stage IVA	5442	[Not Available]
TCGA-CV-5443	63	YES	[Not Available]	Larynx	[Not Applicable]	180036a2-3b56-405e-a1fe-d5932517b6c7	M0	N1	T3	Stage III	2011-03-30	-23287	[Not Applicable]	0	2567	2567	[Not Applicable]	[Not Available]	NOT HISPANIC OR LATINO	[Not Applicable]	[Not Available]	MALE	[Not Applicable]	Head and Neck Squamous Cell Carcinoma	No	[Not Available]	[Not Available]	C32.9	8070/3	C32.9	YES	[Not Available]	11	Functional (Limited) Neck Dissection	Functional (Limited) Neck Dissection	YES	NO	Negative	G3	0	0	[Not Available]	[Not Available]	[Not Available]	N0	T3	Stage III	5443	NO
TCGA-CV-7568	48	NO	[Not Available]	Oral Cavity	[Not Applicable]	fa2d4258-3ee4-4d53-8ef2-9700b5cf38d6	M0	N0	T4a	Stage IVA	2012-04-09	-17669	927	0	[Not Available]	[Not Available]	[Not Applicable]	[Not Available]	NOT HISPANIC OR LATINO	[Not Applicable]	[Not Available]	FEMALE	[Not Applicable]	Head and Neck Squamous Cell Carcinoma	Yes	[Not Available]	[Not Available]	C14.8	8070/3	C14.8	YES	Midline	[Not Available]	[Not Available]	[Not Available]	NO	YES	Negative	GX	[Not Available]	[Not Available]	35	[Not Available]	[Not Available]	NX	T4a	Stage IVA	7568	YES
TCGA-CV-7429	55	YES	[Not Available]	Oral Cavity	[Not Applicable]	44d99f11-ef5b-45d7-b7df-b5c5893d878f	M0	N0	T3	Stage III	2012-02-13	-20188	106	0	[Not Available]	[Not Available]	[Not Applicable]	[Not Available]	NOT HISPANIC OR LATINO	[Not Applicable]	[Not Available]	MALE	[Not Applicable]	Head and Neck Squamous Cell Carcinoma	No	[Not Available]	[Not Available]	C14.8	8070/3	C14.8	YES	Right	24	[Not Available]	Functional (Limited) Neck Dissection	YES	[Not Available]	Negative	G3	14	[Not Available]	[Not Available]	[Not Available]	[Not Available]	N2b	T4a	Stage IVA	7429	YES
TCGA-CV-7435	57	NO	[Not Available]	Oral Cavity	[Not Applicable]	65ba24fb-07df-47ce-91c4-677684b64cf4	M0	N1	T4a	Stage IVA	2012-02-13	-21049	[Not Applicable]	0	4334	[Not Available]	[Not Applicable]	[Not Available]	NOT HISPANIC OR LATINO	[Not Applicable]	[Not Available]	FEMALE	[Not Applicable]	Head and Neck Squamous Cell Carcinoma	No	[Not Available]	[Not Available]	C14.8	8070/3	C14.8	YES	Midline	22	Functional (Limited) Neck Dissection	Functional (Limited) Neck Dissection	YES	YES	Negative	G2	2	[Not Available]	[Not Available]	[Not Available]	[Not Available]	N2b	T3	Stage IVA	7435	YES
TCGA-CN-6989	64	YES	3	Larynx	[Not Applicable]	f33aa93f-b32d-4c4f-9a71-1e5ab69c6899	M0	N2b	T3	Stage IVA	2011-08-17	-23515	[Not Applicable]	0	177	[Not Available]	[Not Applicable]	Unamplified	NOT HISPANIC OR LATINO	[Not Applicable]	7	MALE	[Not Applicable]	Head and Neck Squamous Cell Carcinoma	No	Negative	Negative	C32.9	8070/3	C32.9	YES	[Not Available]	56	Functional (Limited) Neck Dissection	Functional (Limited) Neck Dissection	YES	YES	Negative	G2	18	0	50	[Not Available]	[Not Available]	N2c	T3	Stage IVA	6989	YES
TCGA-CV-6941	51	YES	[Not Available]	Oral Tongue	[Not Applicable]	ea93555b-daa5-439a-a13a-796917365454	M0	N0	T3	Stage III	2011-09-09	-18812	342	0	[Not Available]	[Not Available]	[Not Applicable]	[Not Available]	NOT HISPANIC OR LATINO	[Not Applicable]	[Not Available]	MALE	[Not Applicable]	Head and Neck Squamous Cell Carcinoma	No	[Not Available]	[Not Available]	C02.9	8070/3	C02.9	YES	[Not Available]	29	Modified Radical Neck Dissection	Modified Radical Neck Dissection	YES	NO	Negative	G2	0	0	60	[Not Available]	[Not Available]	N0	T3	Stage III	6941	[Not Available]
TCGA-CR-6478	66	YES	[Not Available]	Tonsil	[Not Applicable]	467d5c94-1e67-4454-9e9c-9dffaa643032	M0	N2c	T3	Stage IVA	2011-09-21	-24244	183	0	[Not Available]	[Not Available]	[Not Applicable]	[Not Available]	NOT HISPANIC OR LATINO	[Not Applicable]	1	FEMALE	[Not Applicable]	Head and Neck Squamous Cell Carcinoma	No	[Not Available]	[Not Available]	C09.9	8070/3	C09.9	YES	Right	[Not Available]	[Not Available]	[Not Available]	NO	[Not Available]	[Not Available]	G3	[Not Available]	[Not Available]	[Not Available]	[Not Available]	[Not Available]	[Not Available]	[Not Available]	[Not Available]	6478	[Not Available]
TCGA-CN-5364	55	YES	[Not Available]	Floor of mouth	[Not Applicable]	13f63218-0949-41e6-a661-c844414c45b5	M0	N2c	T4a	Stage IVA	2011-05-04	-20361	493	0	493	492	[Not Applicable]	[Not Available]	NOT HISPANIC OR LATINO	[Not Applicable]	[Not Available]	MALE	[Not Applicable]	Head and Neck Squamous Cell Carcinoma	No	[Not Available]	[Not Available]	C04.9	8070/3	C04.9	YES	[Not Available]	73	Functional (Limited) Neck Dissection	Functional (Limited) Neck Dissection	YES	NO	Negative	G2	9	0	[Not Available]	[Not Available]	M0	N2c	T4a	Stage IVA	5364	YES
TCGA-CN-4722	61	NO	[Not Available]	Larynx	[Not Applicable]	b64bfca1-033c-4501-a900-103ac105c084	M0	N0	T2	Stage II	2011-04-27	-22299	[Not Applicable]	0	192	192	[Not Applicable]	Amplified	NOT HISPANIC OR LATINO	[Not Applicable]	[Not Available]	FEMALE	[Not Applicable]	Head and Neck Squamous Cell Carcinoma	No	Negative	[Not Available]	C32.9	8070/3	C32.9	YES	[Not Available]	53	[Not Available]	[Not Available]	YES	NO	Negative	G1	0	0	[Not Available]	[Not Available]	[Not Available]	N0	T2	Stage II	4722	NO
TCGA-CN-6998	53	NO	[Not Available]	Oral Tongue	[Not Applicable]	039788ec-1364-40c7-9e9d-13dc305674e9	M0	N1	T4a	Stage IVA	2011-08-24	-19446	[Not Applicable]	0	46	[Not Available]	[Not Applicable]	Amplified	NOT HISPANIC OR LATINO	[Not Applicable]	[Not Available]	MALE	[Not Applicable]	Head and Neck Squamous Cell Carcinoma	No	Negative	Negative	C02.9	8070/3	C02.9	YES	[Not Available]	26	[Not Available]	Functional (Limited) Neck Dissection	YES	NO	Negative	G2	2	0	40	[Not Available]	[Not Available]	N2b	T3	Stage IVA	6998	NO
TCGA-CR-7379	78	NO	[Not Available]	Oral Cavity	[Not Applicable]	dea53b7f-3e7d-41a3-ae2d-58548fe0b595	M0	N2b	T4a	Stage IVA	2012-2-00	-28763	[Not Applicable]	0	1036	[Not Available]	[Not Applicable]	[Not Available]	NOT HISPANIC OR LATINO	[Not Applicable]	[Not Available]	FEMALE	[Not Applicable]	Head and Neck Squamous Cell Carcinoma	No	Negative	Negative	C14.8	8070/3	C14.8	YES	[Not Available]	33	Modified Radical Neck Dissection	[Not Available]	YES	NO	Negative	G2	2	[Not Available]	0.71	[Not Available]	M0	N2b	T4a	Stage IVA	7379	YES
TCGA-CV-7254	55	YES	6	Oral Cavity	[Not Applicable]	f4343626-f677-4fe5-862b-8fb4a16262bf	M0	N0	T2	Stage II	2011-12-02	-20306	1459	0	[Not Available]	[Not Available]	[Not Applicable]	[Not Available]	NOT HISPANIC OR LATINO	[Not Applicable]	7	MALE	[Not Applicable]	Head and Neck Squamous Cell Carcinoma	No	[Not Available]	[Not Available]	C14.8	8070/3	C14.8	YES	Right	0	[Not Available]	[Not Available]	NO	YES	Positive	G3	0	0	40	[Not Available]	[Not Available]	NX	T2	Stage II	7254	NO
TCGA-CR-7395	80	YES	[Not Available]	Oral Cavity	[Not Applicable]	a6622196-897f-469e-a21d-c4a12ed39908	M0	N0	T2	Stage II	2012-02-16	-29527	[Not Applicable]	0	929	[Not Available]	[Not Applicable]	[Not Available]	NOT HISPANIC OR LATINO	[Not Applicable]	[Not Available]	FEMALE	[Not Applicable]	Head and Neck Squamous Cell Carcinoma	No	Negative	Negative	C14.8	8070/3	C14.8	YES	Right	[Not Available]	[Not Available]	[Not Available]	NO	NO	Negative	G2	[Not Available]	[Not Available]	60	[Not Available]	M0	N0	T2	Stage II	7395	NO
TCGA-CN-6022	49	[Not Available]	[Not Available]	Larynx	[Not Applicable]	339f80f9-a542-4aaa-8bb8-3784493dd5ab	M0	N1	T4a	Stage IVA	2011-06-14	-17971	[Not Applicable]	0	201	201	[Not Applicable]	Unamplified	NOT HISPANIC OR LATINO	[Not Applicable]	[Not Available]	MALE	[Not Applicable]	Head and Neck Squamous Cell Carcinoma	No	Negative	Negative	C32.9	8070/3	C32.9	YES	[Not Available]	33	Functional (Limited) Neck Dissection	Functional (Limited) Neck Dissection	YES	YES	Positive	G3	1	0	[Not Available]	[Not Available]	M0	N1	T4a	Stage IVA	6022	YES
TCGA-F7-A620	47	YES	[Not Available]	Base of tongue	[Not Applicable]	B86E27D4-A524-4855-89C6-D46A4079A9A0	MX	NX	TX	[Not Available]	2013-05-28	-17475	[Not Applicable]	0	13	[Not Available]	[Not Applicable]	[Not Evaluated]	NOT HISPANIC OR LATINO	[Not Applicable]	[Not Available]	MALE	[Not Applicable]	Head and Neck Squamous Cell Carcinoma	No	[Not Evaluated]	[Not Evaluated]	C01	8071/3	C01.9	YES	[Not Available]	12	Modified Radical Neck Dissection	[Not Available]	YES	NO	Negative	G1	1	[Not Available]	30	[Not Evaluated]	M0	N1	T3	Stage III	A620	[Not Available]
TCGA-CV-5439	62	YES	[Not Available]	Base of tongue	[Not Applicable]	3ee863da-7991-414f-82d8-2b6502d4c061	M0	N0	T2	Stage II	2011-05-23	-22686	546	0	546	501	[Not Applicable]	[Not Available]	NOT HISPANIC OR LATINO	[Not Applicable]	[Not Available]	MALE	[Not Applicable]	Head and Neck Squamous Cell Carcinoma	No	[Not Available]	[Not Available]	C01	8070/3	C01.9	YES	[Not Available]	33	Functional (Limited) Neck Dissection	Functional (Limited) Neck Dissection	YES	[Not Available]	Negative	G2	2	0	[Not Available]	[Not Available]	[Not Available]	N2b	T3	Stage IVA	5439	[Not Available]
TCGA-CN-6013	56	YES	[Not Available]	Alveolar Ridge	[Not Applicable]	714496c5-d221-4397-9c5a-cd2d22603e6f	M0	N2b	T4a	Stage IVA	2011-06-14	-20703	[Not Applicable]	0	154	154	[Not Applicable]	Unamplified	NOT HISPANIC OR LATINO	[Not Applicable]	[Not Available]	MALE	[Not Applicable]	Head and Neck Squamous Cell Carcinoma	No	Negative	Negative	C03.9	8070/3	C03.9	YES	[Not Available]	28	[Not Available]	Functional (Limited) Neck Dissection	YES	YES	Negative	G3	2	0	[Not Available]	[Not Available]	[Not Available]	N2b	T4a	Stage IVA	6013	NO
TCGA-CV-5434	60	NO	[Not Available]	Larynx	[Not Applicable]	dbe29e97-f111-41d3-a25f-3b9eb9bb099f	M0	N1	T4a	Stage IVA	2011-05-23	-22182	3314	0	3295	3295	[Not Applicable]	[Not Available]	NOT HISPANIC OR LATINO	[Not Applicable]	[Not Available]	MALE	[Not Applicable]	Head and Neck Squamous Cell Carcinoma	No	[Not Available]	[Not Available]	C32.9	8070/3	C32.9	YES	[Not Available]	30	Functional (Limited) Neck Dissection	Functional (Limited) Neck Dissection	YES	YES	Negative	G2	7	0	[Not Available]	[Not Available]	[Not Available]	N2b	T4a	Stage IVA	5434	YES
TCGA-CN-6018	85	NO	[Not Available]	Oral Cavity	[Not Applicable]	55838e1f-07e8-49ca-89d6-46216babc6f7	M0	N2c	T4a	Stage IVA	2011-06-14	-31242	[Not Applicable]	0	45	45	[Not Applicable]	[Not Available]	NOT HISPANIC OR LATINO	[Not Applicable]	[Not Available]	FEMALE	[Not Applicable]	Head and Neck Squamous Cell Carcinoma	No	[Not Available]	[Not Available]	C14.8	8070/3	C14.8	YES	[Not Available]	20	Functional (Limited) Neck Dissection	Functional (Limited) Neck Dissection	YES	NO	Negative	G2	2	0	[Not Available]	[Not Available]	[Not Available]	N2b	T4a	Stage IVA	6018	YES
TCGA-DQ-7589	70	YES	10	Larynx	[Not Applicable]	4648225e-5b68-488a-969a-e8d812190c6f	M1	N2c	T2	Stage IVC	2012-02-16	-25606	[Not Applicable]	0	575	[Not Available]	[Not Applicable]	[Not Available]	NOT HISPANIC OR LATINO	[Not Applicable]	4	MALE	[Not Applicable]	Head and Neck Squamous Cell Carcinoma	No	[Not Available]	Negative	C32.9	8070/3	C32.9	YES	Left	[Not Available]	[Not Available]	[Not Available]	NO	[Not Available]	[Not Available]	G4	[Not Available]	[Not Available]	100	[Not Available]	[Not Available]	NX	TX	[Not Available]	7589	[Not Available]
TCGA-DQ-7594	47	YES	1	Base of tongue	[Not Applicable]	62ca707c-0657-4b7c-863c-99f4ec475972	M0	N3	T4a	Stage IVB	2012-05-29	-17471	[Not Applicable]	0	368	[Not Available]	[Not Applicable]	[Not Available]	NOT HISPANIC OR LATINO	[Not Applicable]	1	MALE	[Not Applicable]	Head and Neck Squamous Cell Carcinoma	No	[Not Available]	Positive	C01	8070/3	C01.9	YES	Right	[Not Available]	[Not Available]	[Not Available]	NO	[Not Available]	[Not Available]	G4	[Not Available]	[Not Available]	[Not Available]	[Not Available]	[Not Available]	NX	TX	[Not Available]	7594	[Not Available]
TCGA-CV-7236	77	NO	[Not Available]	Oral Tongue	[Not Applicable]	38cfe5af-02e4-4271-8978-8e2566d3dca7	M0	N2c	T2	Stage IVA	2011-12-02	-28249	144	0	[Not Available]	[Not Available]	[Not Applicable]	[Not Available]	NOT HISPANIC OR LATINO	[Not Applicable]	[Not Available]	FEMALE	[Not Applicable]	Head and Neck Squamous Cell Carcinoma	No	[Not Available]	[Not Available]	C02.9	8070/3	C02.9	YES	Left	34	Functional (Limited) Neck Dissection	Functional (Limited) Neck Dissection	YES	YES	Negative	G3	6	0	[Not Available]	[Not Available]	[Not Available]	N2c	T3	Stage IVA	7236	YES
TCGA-CV-7235	67	YES	4	Floor of mouth	[Not Applicable]	2fbafcc5-896c-4e50-8956-a61540fc89be	M0	N0	T3	Stage III	2011-12-12	-24799	[Not Applicable]	0	1724	[Not Available]	[Not Applicable]	[Not Available]	NOT HISPANIC OR LATINO	[Not Applicable]	7	MALE	[Not Applicable]	Head and Neck Squamous Cell Carcinoma	No	[Not Available]	[Not Available]	C04.9	8070/3	C04.9	YES	[Not Available]	64	Functional (Limited) Neck Dissection	Functional (Limited) Neck Dissection	YES	YES	Positive	G3	[Not Available]	[Not Available]	97.5	[Not Available]	[Not Available]	N0	T2	Stage II	7235	NO
TCGA-CR-7372	45	YES	[Not Available]	Oral Tongue	[Not Applicable]	45c3cd39-1c5d-4e26-8afc-5bed3c230088	M0	N0	T2	Stage II	2012-2-00	-16609	[Not Applicable]	0	759	[Not Available]	[Not Applicable]	[Not Available]	NOT HISPANIC OR LATINO	[Not Applicable]	[Not Available]	MALE	[Not Applicable]	Head and Neck Squamous Cell Carcinoma	No	Negative	Negative	C02.9	8070/3	C02.9	YES	Left	19	Modified Radical Neck Dissection	[Not Available]	YES	NO	Negative	G1	0	[Not Available]	[Not Available]	[Not Available]	M0	N0	T1	Stage I	7372	NO
TCGA-CV-7255	32	YES	[Not Available]	Oral Tongue	[Not Applicable]	534f85f2-b9eb-45be-87d5-c3dffd13d541	M0	N0	T2	Stage II	2011-12-05	-11930	64	0	[Not Available]	[Not Available]	[Not Applicable]	[Not Available]	NOT HISPANIC OR LATINO	[Not Applicable]	[Not Available]	FEMALE	[Not Applicable]	Head and Neck Squamous Cell Carcinoma	No	[Not Available]	[Not Available]	C02.9	8070/3	C02.9	YES	[Not Available]	[Not Available]	[Not Available]	[Not Available]	NO	NO	Negative	G2	[Not Available]	[Not Available]	[Not Available]	[Not Available]	[Not Available]	N0	T4a	Stage IVA	7255	YES
TCGA-CV-7418	62	YES	6	Larynx	[Not Applicable]	20ad4ac0-6a87-461f-83a5-fded51bf821a	M0	N0	T4a	Stage IVA	2012-02-10	-22805	789	0	[Not Available]	[Not Available]	[Not Applicable]	[Not Available]	NOT HISPANIC OR LATINO	[Not Applicable]	7	MALE	[Not Applicable]	Head and Neck Squamous Cell Carcinoma	No	[Not Available]	[Not Available]	C32.9	8070/3	C32.9	YES	Left	28	Functional (Limited) Neck Dissection	[Not Available]	YES	[Not Available]	Positive	G2	2	0	60	[Not Available]	[Not Available]	N2b	T4a	Stage IVA	7418	[Not Available]
TCGA-CR-7401	64	YES	[Not Available]	Oral Tongue	[Not Applicable]	e2e64c5d-44ba-42f0-ab9d-ec16b21d2545	M0	N0	T1	Stage I	2012-02-28	-23420	[Not Applicable]	0	1077	[Not Available]	[Not Applicable]	[Not Available]	NOT HISPANIC OR LATINO	[Not Applicable]	[Not Available]	MALE	[Not Applicable]	Head and Neck Squamous Cell Carcinoma	No	[Not Available]	[Not Available]	C02.9	8070/3	C02.9	YES	Right	27	[Not Available]	Modified Radical Neck Dissection	YES	NO	Negative	G2	0	[Not Available]	66	[Not Available]	M0	N0	T1	Stage I	7401	NO
TCGA-CN-5370	78	YES	[Not Available]	Oral Tongue	[Not Applicable]	54dab158-eb39-4334-8b5a-bf290e6b8bb1	M0	N0	T2	Stage II	2012-01-11	-28549	259	0	[Not Available]	[Not Available]	[Not Applicable]	[Not Available]	NOT HISPANIC OR LATINO	[Not Applicable]	[Not Available]	MALE	[Not Applicable]	Head and Neck Squamous Cell Carcinoma	No	Negative	Negative	C02.9	8070/3	C02.9	YES	[Not Available]	40	[Not Available]	Functional (Limited) Neck Dissection	YES	NO	Negative	G3	1	0	[Not Available]	[Not Available]	M0	N1	T3	Stage III	5370	YES
TCGA-DQ-7591	62	YES	3	Base of tongue	[Not Applicable]	3ef779cf-772e-445e-93c8-e1094ea8b878	M0	N2b	T4a	Stage IVA	2012-02-16	-22798	[Not Applicable]	0	360	[Not Available]	[Not Applicable]	[Not Available]	NOT HISPANIC OR LATINO	[Not Applicable]	3	MALE	[Not Applicable]	Head and Neck Squamous Cell Carcinoma	No	[Not Available]	Positive	C01	8070/3	C01.9	YES	Left	[Not Available]	[Not Available]	[Not Available]	NO	[Not Available]	[Not Available]	G4	[Not Available]	[Not Available]	20	[Not Available]	[Not Available]	NX	TX	[Not Available]	7591	[Not Available]
TCGA-CV-7407	67	NO	[Not Available]	Floor of mouth	[Not Applicable]	8b63be59-9ce6-45a0-80d9-4d20f4918cb9	M0	N0	T2	Stage II	2012-02-10	-24475	1081	0	[Not Available]	[Not Available]	[Not Applicable]	[Not Available]	NOT HISPANIC OR LATINO	[Not Applicable]	[Not Available]	FEMALE	[Not Applicable]	Head and Neck Squamous Cell Carcinoma	No	[Not Available]	[Not Available]	C04.9	8070/3	C04.9	YES	Right	[Not Available]	[Not Available]	[Not Available]	NO	[Not Available]	Negative	G2	[Not Available]	[Not Available]	[Not Available]	[Not Available]	[Not Available]	NX	T2	Stage II	7407	YES
TCGA-CR-7385	42	YES	2	Tonsil	[Not Applicable]	9f89510c-ed07-471f-b35e-7c87c237b9fe	M0	N2b	T2	Stage IVA	2012-02-15	-15476	[Not Applicable]	0	997	[Not Available]	[Not Applicable]	[Not Available]	NOT HISPANIC OR LATINO	[Not Applicable]	[Not Available]	MALE	[Not Applicable]	Head and Neck Squamous Cell Carcinoma	No	[Not Available]	[Not Available]	C09.9	8070/3	C09.9	YES	Left	[Not Available]	[Not Available]	[Not Available]	NO	YES	Negative	G2	[Not Available]	[Not Available]	0.01685	[Not Available]	M0	NX	T1	[Not Available]	7385	NO
TCGA-CV-7421	76	NO	[Not Available]	Larynx	[Not Applicable]	e0acb3aa-4cb4-43c9-ae36-2213536666a6	M0	N0	T4a	Stage IVA	2012-02-13	-27961	2	0	[Not Available]	[Not Available]	[Not Applicable]	[Not Available]	NOT HISPANIC OR LATINO	[Not Applicable]	[Not Available]	MALE	[Not Applicable]	Head and Neck Squamous Cell Carcinoma	No	[Not Available]	[Not Available]	C32.9	8070/3	C14.8	YES	Midline	11	Functional (Limited) Neck Dissection	Functional (Limited) Neck Dissection	YES	[Not Available]	Negative	G2	0	[Not Available]	[Not Available]	[Not Available]	[Not Available]	N0	T4a	Stage IVA	7421	[Not Available]
TCGA-CR-7374	67	YES	[Not Available]	Larynx	[Not Applicable]	fc3ea52b-67ac-4876-949d-5464c436f3db	M0	N0	T2	Stage II	2012-2-00	-24558	[Not Applicable]	0	30	[Not Available]	[Not Applicable]	[Not Available]	NOT HISPANIC OR LATINO	[Not Applicable]	[Not Available]	FEMALE	[Not Applicable]	Head and Neck Squamous Cell Carcinoma	No	[Not Available]	[Not Available]	C32.9	8070/3	C32.9	YES	Left	[Not Available]	[Not Available]	[Not Available]	NO	[Not Available]	[Not Available]	G2	[Not Available]	[Not Available]	45	[Not Available]	[Not Available]	NX	TX	[Not Available]	7374	[Not Available]
TCGA-CV-5430	61	YES	[Not Available]	Larynx	[Not Applicable]	a4fcb7fd-9c22-4486-99c5-97da050c9fb3	M0	N2b	T4a	Stage IVA	2011-05-23	-22577	[Not Applicable]	0	4115	4115	[Not Applicable]	[Not Available]	HISPANIC OR LATINO	[Not Applicable]	[Not Available]	MALE	[Not Applicable]	Head and Neck Squamous Cell Carcinoma	No	[Not Available]	[Not Available]	C32.9	8070/3	C32.9	YES	[Not Available]	9	Functional (Limited) Neck Dissection	Functional (Limited) Neck Dissection	YES	NO	Negative	G3	2	0	[Not Available]	[Not Available]	[Not Available]	N2a	T4a	Stage IVA	5430	NO
TCGA-CN-6024	66	YES	[Not Available]	Oral Tongue	[Not Applicable]	2fc48edb-a428-49c3-9599-d00eb2b448ac	M0	N2	T4a	Stage IVA	2011-06-15	-24259	[Not Applicable]	0	224	224	[Not Applicable]	[Not Available]	NOT HISPANIC OR LATINO	[Not Applicable]	[Not Available]	MALE	[Not Applicable]	Head and Neck Squamous Cell Carcinoma	No	Negative	Negative	C02.9	8070/3	C02.9	YES	[Not Available]	39	Functional (Limited) Neck Dissection	Functional (Limited) Neck Dissection	YES	YES	Negative	G2	6	0	150	[Not Available]	M0	N2c	T4a	Stage IVA	6024	YES
TCGA-CQ-5325	65	YES	3	Oral Tongue	[Not Applicable]	408c5d54-7888-4955-8386-bf8819b48a6c	M0	N0	T1	Stage I	2011-04-05	-23833	654	0	654	601	[Not Applicable]	[Not Available]	NOT HISPANIC OR LATINO	[Not Applicable]	7	MALE	[Not Applicable]	Head and Neck Squamous Cell Carcinoma	No	[Not Available]	[Not Available]	C02.9	8070/3	C02.9	YES	Left	22	Functional (Limited) Neck Dissection	[Not Available]	YES	NO	Negative	G2	0	0	49	[Not Available]	[Not Available]	N0	T1	Stage I	5325	NO
TCGA-D6-8568	62	YES	5	Larynx	[Not Applicable]	5ed786f3-1d15-4079-bb8f-2f34ef305644	M0	N0	T2	Stage II	2012-07-23	-22796	[Not Applicable]	0	105	[Not Available]	[Not Applicable]	[Not Available]	NOT HISPANIC OR LATINO	[Not Applicable]	2	MALE	[Not Applicable]	Head and Neck Squamous Cell Carcinoma	No	[Not Evaluated]	[Not Evaluated]	C32.9	8071/3	C32.9	YES	Left	3	Functional (Limited) Neck Dissection	Functional (Limited) Neck Dissection	YES	NO	Negative	G2	0	0	43	[Not Evaluated]	M0	N0	T2	Stage II	8568	YES
TCGA-BB-8601	84	YES	0	Floor of mouth	[Not Applicable]	360726f4-9b50-422d-b498-5acbbc3713ae	M0	N0	T2	Stage II	2012-09-26	-30720	[Not Applicable]	0	624	[Not Available]	[Not Applicable]	[Not Available]	NOT HISPANIC OR LATINO	[Not Applicable]	0	MALE	[Not Applicable]	Head and Neck Squamous Cell Carcinoma	No	[Not Evaluated]	[Not Evaluated]	C04.9	8070/3	C04.9	YES	Right	16	[Not Available]	Functional (Limited) Neck Dissection	YES	NO	Negative	G2	1	[Not Available]	[Not Available]	[Not Available]	MX	N1	T3	Stage III	8601	YES
TCGA-HD-8224	63	YES	5	Base of tongue	[Not Applicable]	43b99616-d7b4-404e-8912-4275f8d6dc55	M0	N0	T3	Stage III	2012-06-13	-23071	[Not Applicable]	0	55	[Not Available]	[Not Applicable]	[Not Available]	NOT HISPANIC OR LATINO	[Not Applicable]	7	MALE	[Not Applicable]	Head and Neck Squamous Cell Carcinoma	No	[Not Available]	Negative	C01	8070/3	C02.9	YES	Midline	57	Radical Neck Dissection	Radical Neck Dissection	YES	YES	Positive	G3	0	23	[Not Available]	[Not Available]	[Not Available]	N2c	T3	Stage IVA	8224	YES
TCGA-CV-7430	56	NO	[Not Available]	Larynx	[Not Applicable]	df132eb8-174b-4427-a16b-953e0f28bf2f	M0	N0	T3	Stage III	2012-02-13	-20763	495	0	[Not Available]	[Not Available]	[Not Applicable]	[Not Available]	NOT HISPANIC OR LATINO	[Not Applicable]	[Not Available]	MALE	[Not Applicable]	Head and Neck Squamous Cell Carcinoma	No	[Not Available]	[Not Available]	C32.9	8070/3	C32.9	YES	Left	10	[Not Available]	Functional (Limited) Neck Dissection	YES	YES	Positive	G2	0	[Not Available]	40	[Not Available]	[Not Available]	N0	T4a	Stage IVA	7430	YES
TCGA-CR-7404	53	YES	[Not Available]	Tonsil	[Not Applicable]	d189a6c6-210f-4957-b500-457d5ce3f867	M0	N2b	T3	Stage IVA	2012-04-09	-19532	[Not Applicable]	0	1471	[Not Available]	[Not Applicable]	[Not Available]	NOT HISPANIC OR LATINO	[Not Applicable]	[Not Available]	MALE	[Not Applicable]	Head and Neck Squamous Cell Carcinoma	No	Positive	Positive	C09.9	8070/3	C09.9	YES	Left	[Not Available]	[Not Available]	[Not Available]	NO	[Not Available]	[Not Available]	G2	[Not Available]	[Not Available]	[Not Available]	[Not Available]	[Not Available]	NX	TX	[Not Available]	7404	[Not Available]
TCGA-CV-6934	66	NO	[Not Available]	Oral Tongue	[Not Applicable]	4f5bc340-bdb5-418a-b3c4-96ac85e08b34	M0	N2b	T3	Stage IVA	2011-09-13	-24179	65	0	[Not Available]	[Not Available]	[Not Applicable]	[Not Available]	NOT HISPANIC OR LATINO	[Not Applicable]	[Not Available]	FEMALE	[Not Applicable]	Head and Neck Squamous Cell Carcinoma	No	[Not Available]	[Not Available]	C02.9	8070/3	C02.9	YES	[Not Available]	19	Functional (Limited) Neck Dissection	Functional (Limited) Neck Dissection	YES	[Not Available]	Negative	G2	3	0	1	[Not Available]	[Not Available]	N2b	T3	Stage IVA	6934	[Not Available]
TCGA-CV-6953	80	NO	[Not Available]	Floor of mouth	[Not Applicable]	a4e90f64-d11a-4278-a79e-d64c936e8e86	M0	N0	T3	Stage III	2011-09-08	-29465	1640	0	[Not Available]	[Not Available]	[Not Applicable]	[Not Available]	NOT HISPANIC OR LATINO	[Not Applicable]	[Not Available]	FEMALE	[Not Applicable]	Head and Neck Squamous Cell Carcinoma	No	[Not Available]	[Not Available]	C04.9	8070/3	C04.9	YES	[Not Available]	33	Functional (Limited) Neck Dissection	Functional (Limited) Neck Dissection	YES	NO	Negative	G1	0	[Not Available]	[Not Available]	[Not Available]	[Not Available]	N0	T3	Stage III	6953	YES
TCGA-CV-6959	48	YES	1	Oral Tongue	[Not Applicable]	ef3ce0e5-d2e8-4616-8b1a-a78c591cf235	M0	N1	T3	Stage III	2011-09-08	-17679	255	0	[Not Available]	[Not Available]	[Not Applicable]	[Not Available]	NOT HISPANIC OR LATINO	[Not Applicable]	7	MALE	[Not Applicable]	Head and Neck Squamous Cell Carcinoma	No	[Not Available]	[Not Available]	C02.9	8070/3	C02.9	YES	[Not Available]	28	[Not Available]	Functional (Limited) Neck Dissection	YES	NO	Negative	G2	0	0	[Not Available]	[Not Available]	[Not Available]	N0	T3	Stage III	6959	NO
TCGA-CV-6961	61	YES	2	Oral Tongue	[Not Applicable]	4075717b-2240-4842-a00a-0c4dbcb910c4	M0	N0	T2	Stage II	2011-09-12	-22532	76	0	[Not Available]	[Not Available]	[Not Applicable]	[Not Available]	NOT HISPANIC OR LATINO	[Not Applicable]	7	MALE	[Not Applicable]	Head and Neck Squamous Cell Carcinoma	No	[Not Available]	[Not Available]	C02.9	8070/3	C02.9	YES	[Not Available]	[Not Available]	[Not Available]	[Not Available]	NO	[Not Available]	Negative	G3	[Not Available]	[Not Available]	[Not Available]	[Not Available]	[Not Available]	N0	T2	Stage II	6961	NO
TCGA-CN-6996	58	NO	[Not Available]	Oral Tongue	[Not Applicable]	49b94421-fe82-4f24-8ef2-820674142418	M0	N2b	T3	Stage IVA	2011-08-22	-21447	[Not Applicable]	0	114	[Not Available]	[Not Applicable]	[Not Available]	NOT HISPANIC OR LATINO	[Not Applicable]	[Not Available]	FEMALE	[Not Applicable]	Head and Neck Squamous Cell Carcinoma	No	[Not Available]	[Not Available]	C02.9	8070/3	C02.9	YES	[Not Available]	24	[Not Available]	Modified Radical Neck Dissection	YES	YES	Negative	G2	5	0	[Not Available]	[Not Available]	[Not Available]	N2b	T3	Stage IVA	6996	YES
TCGA-CV-6939	60	NO	[Not Available]	Oral Tongue	[Not Applicable]	e7d1f0dd-eec0-4670-a2ba-00ffe38c6382	M0	N1	T4a	Stage IVA	2011-09-13	-21947	665	0	[Not Available]	[Not Available]	[Not Applicable]	[Not Available]	[Not Available]	[Not Applicable]	[Not Available]	MALE	[Not Applicable]	Head and Neck Squamous Cell Carcinoma	No	[Not Available]	[Not Available]	C02.9	8070/3	C02.9	YES	[Not Available]	12	Functional (Limited) Neck Dissection	[Not Available]	YES	[Not Available]	Negative	G3	2	0	[Not Available]	[Not Available]	[Not Available]	N2b	T4a	Stage IVA	6939	[Not Available]
TCGA-CN-6994	67	[Not Available]	[Not Available]	Oral Cavity	[Not Applicable]	6909302d-358a-46cd-8052-eedb09c83c83	M0	N2b	T4a	Stage IVA	2011-08-22	-24778	[Not Applicable]	0	119	[Not Available]	[Not Applicable]	[Not Available]	NOT HISPANIC OR LATINO	[Not Applicable]	[Not Available]	MALE	[Not Applicable]	Head and Neck Squamous Cell Carcinoma	No	[Not Available]	[Not Available]	C14.8	8070/3	C14.8	YES	[Not Available]	37	Modified Radical Neck Dissection	[Not Available]	YES	NO	Negative	G2	0	0	12	[Not Available]	[Not Available]	N0	T4a	Stage IVA	6994	YES
TCGA-CR-6484	67	NO	[Not Available]	Oral Cavity	[Not Applicable]	aa10d6da-ba20-43e8-ab8f-a9b4b58738b4	M0	N0	T4a	Stage IVA	2011-09-28	-24569	[Not Applicable]	0	354	[Not Available]	[Not Applicable]	[Not Available]	NOT HISPANIC OR LATINO	[Not Applicable]	[Not Available]	FEMALE	[Not Applicable]	Head and Neck Squamous Cell Carcinoma	No	Negative	Negative	C14.8	8070/3	C14.8	YES	Left	22	Modified Radical Neck Dissection	[Not Available]	YES	NO	Negative	G2	5	[Not Available]	[Not Available]	[Not Available]	M0	N2	T4a	Stage IVA	6484	NO
TCGA-BA-6869	62	YES	2	Larynx	[Not Applicable]	fafd6f5b-1d76-4537-bd1c-e0bd7b4e2166	M0	N0	T3	Stage III	2011-07-08	-22765	[Not Applicable]	0	244	[Not Available]	[Not Applicable]	[Not Available]	NOT HISPANIC OR LATINO	[Not Applicable]	7	MALE	[Not Applicable]	Head and Neck Squamous Cell Carcinoma	No	[Not Available]	[Not Available]	C32.9	8070/3	C32.9	YES	Left	80	Modified Radical Neck Dissection	Modified Radical Neck Dissection	YES	NO	Close	G2	0	0	46	[Not Available]	[Not Available]	N0	T3	Stage III	6869	NO
TCGA-CN-4726	68	YES	[Not Available]	Buccal Mucosa	[Not Applicable]	5da2dbde-735b-4f05-b6d7-76de54d6d6ac	M0	N2	T3	Stage IVA	2011-04-28	-25194	142	0	142	141	[Not Applicable]	Amplified	NOT HISPANIC OR LATINO	[Not Applicable]	[Not Available]	MALE	[Not Applicable]	Head and Neck Squamous Cell Carcinoma	No	Negative	Negative	C06.0	8070/3	C06.0	YES	[Not Available]	14	Functional (Limited) Neck Dissection	[Not Available]	YES	YES	Positive	G2	6	0	12.5	[Not Available]	[Not Available]	N2b	T3	Stage IVA	4726	YES
TCGA-BA-4075	49	YES	5	Oral Tongue	[Not Applicable]	6fa62461-e721-415a-8b0f-363b84292b82	M0	N1	T4a	Stage IVA	2011-04-04	-17950	283	0	283	278	[Not Applicable]	[Not Available]	NOT HISPANIC OR LATINO	[Not Applicable]	7	MALE	[Not Applicable]	Head and Neck Squamous Cell Carcinoma	Yes	[Not Available]	[Not Available]	C02.9	8070/3	C02.9	YES	Right	48	[Not Available]	Modified Radical Neck Dissection	YES	[Not Available]	Positive	G2	0	[Not Available]	30	[Not Available]	M0	N0	T3	Stage III	4075	[Not Available]
TCGA-BA-5559	71	YES	0	Tonsil	[Not Applicable]	17b17d91-c3df-4b89-9c10-4db069aff656	M0	N2b	T3	Stage IVA	2011-04-05	-26285	[Not Applicable]	0	1747	1747	[Not Applicable]	[Not Available]	NOT HISPANIC OR LATINO	[Not Applicable]	0	MALE	[Not Applicable]	Head and Neck Squamous Cell Carcinoma	No	[Not Available]	[Not Available]	C09.9	8070/3	C09.9	YES	Left	25	Modified Radical Neck Dissection	[Not Available]	YES	[Not Available]	Positive	G3	4	[Not Available]	[Not Available]	[Not Available]	[Not Available]	NX	TX	[Not Available]	5559	[Not Available]
TCGA-BA-5555	54	YES	0	Larynx	[Not Applicable]	8970f713-4a7a-4125-892c-6a34139371d8	M0	N2c	T2	Stage IVA	2011-04-04	-19955	[Not Applicable]	0	186	186	[Not Applicable]	[Not Available]	NOT HISPANIC OR LATINO	[Not Applicable]	0	MALE	[Not Applicable]	Head and Neck Squamous Cell Carcinoma	No	[Not Available]	[Not Available]	C32.9	8070/3	C32.9	YES	Right	68	Modified Radical Neck Dissection	Modified Radical Neck Dissection	YES	NO	Negative	G2	1	[Not Available]	62	[Not Available]	[Not Available]	N2c	T3	Stage IVA	5555	NO
TCGA-CN-5358	60	YES	6	Floor of mouth	[Not Applicable]	b4e0c62d-f2f6-4243-9e0f-ae2ad4ca4bb8	M0	N1	T2	Stage III	2011-04-06	-22137	[Not Applicable]	0	173	173	[Not Applicable]	Unamplified	NOT HISPANIC OR LATINO	[Not Applicable]	2	MALE	[Not Applicable]	Head and Neck Squamous Cell Carcinoma	No	Negative	Negative	C04.9	8070/3	C04.9	YES	[Not Available]	57	Modified Radical Neck Dissection	Modified Radical Neck Dissection	YES	NO	Negative	G2	0	0	45	[Not Available]	[Not Available]	N0	T2	Stage II	5358	YES
TCGA-BA-5556	58	YES	2	Floor of mouth	[Not Applicable]	70741b73-9683-42bd-87fc-6a021a70103b	M0	N0	T2	Stage II	2011-04-04	-21443	[Not Applicable]	0	179	179	[Not Applicable]	[Not Available]	NOT HISPANIC OR LATINO	[Not Applicable]	7	FEMALE	[Not Applicable]	Head and Neck Squamous Cell Carcinoma	No	[Not Available]	[Not Available]	C04.9	8070/3	C04.9	YES	[Not Available]	81	Modified Radical Neck Dissection	Modified Radical Neck Dissection	YES	NO	[Not Available]	G3	0	[Not Available]	60	[Not Available]	[Not Available]	N0	T2	Stage II	5556	NO
TCGA-CR-5250	71	YES	[Not Available]	Base of tongue	[Not Applicable]	9e178d80-fe90-4998-9dae-726c4beceef7	M0	N0	T2	Stage II	2011-04-05	-26097	[Not Applicable]	0	798	798	[Not Applicable]	[Not Available]	NOT HISPANIC OR LATINO	[Not Applicable]	[Not Available]	MALE	[Not Applicable]	Head and Neck Squamous Cell Carcinoma	No	Positive	Positive	C01	8070/3	C01.9	YES	Right	[Not Available]	[Not Available]	[Not Available]	NO	[Not Available]	[Not Available]	G3	[Not Available]	[Not Available]	30	[Not Available]	[Not Available]	NX	TX	[Not Available]	5250	[Not Available]
TCGA-CR-5243	51	YES	0	Tonsil	[Not Applicable]	e37f479f-ca05-45e4-ac6d-a974bed6e7f8	M0	N2b	T3	Stage IVA	2011-04-05	-18812	[Not Applicable]	0	2562	2562	[Not Applicable]	[Not Available]	NOT HISPANIC OR LATINO	[Not Applicable]	0	MALE	[Not Applicable]	Head and Neck Squamous Cell Carcinoma	No	[Not Available]	[Not Available]	C09.9	8070/3	C09.9	YES	Right	[Not Available]	[Not Available]	[Not Available]	NO	[Not Available]	[Not Available]	G3	[Not Available]	[Not Available]	[Not Available]	[Not Available]	[Not Available]	NX	TX	[Not Available]	5243	[Not Available]
TCGA-CR-7376	83	YES	[Not Available]	Oral Cavity	[Not Applicable]	b3bed685-e9db-436b-9938-2b8a0a0d5b83	M0	N0	T2	Stage II	2012-04-25	-30670	[Not Applicable]	0	972	[Not Available]	[Not Applicable]	[Not Available]	NOT HISPANIC OR LATINO	[Not Applicable]	[Not Available]	MALE	[Not Applicable]	Head and Neck Squamous Cell Carcinoma	No	Negative	Negative	C14.8	8070/3	C14.8	YES	Right	22	[Not Available]	Modified Radical Neck Dissection	YES	YES	Positive	G2	1	[Not Available]	54	[Not Available]	M0	N1	T2	Stage III	7376	NO
TCGA-CV-7446	66	YES	1	Oral Tongue	[Not Applicable]	c4ad0479-8bef-4876-b423-fe83f222a60a	M0	N0	T2	Stage II	2012-02-13	-24170	1093	0	[Not Available]	[Not Available]	[Not Applicable]	[Not Available]	NOT HISPANIC OR LATINO	[Not Applicable]	6	MALE	[Not Applicable]	Head and Neck Squamous Cell Carcinoma	No	[Not Available]	[Not Available]	C02.9	8070/3	C02.9	YES	Left	2	Modified Radical Neck Dissection	Modified Radical Neck Dissection	YES	[Not Available]	Negative	G2	2	0	86	[Not Available]	[Not Available]	N2b	T2	Stage IVA	7446	YES
TCGA-CV-7433	49	NO	[Not Available]	Larynx	[Not Applicable]	c9c33b2a-bf99-4563-a220-01a5dbe3be92	M0	N1	T4a	Stage IVA	2012-02-13	-18004	600	0	[Not Available]	[Not Available]	[Not Applicable]	[Not Available]	NOT HISPANIC OR LATINO	[Not Applicable]	[Not Available]	MALE	[Not Applicable]	Head and Neck Squamous Cell Carcinoma	No	[Not Available]	[Not Available]	C32.9	8070/3	C32.9	YES	Right	43	Functional (Limited) Neck Dissection	Modified Radical Neck Dissection	YES	[Not Available]	Negative	G3	4	[Not Available]	16	[Not Available]	[Not Available]	N2b	T4a	Stage IVA	7433	[Not Available]
TCGA-BA-6868	53	YES	[Not Available]	Larynx	[Not Applicable]	ed61706c-7fc1-4c5f-b473-7b0888ac5b73	M0	N3	T3	Stage IVB	2011-07-08	-19608	[Not Applicable]	0	152	[Not Available]	[Not Applicable]	[Not Available]	NOT HISPANIC OR LATINO	[Not Applicable]	[Not Available]	MALE	[Not Applicable]	Head and Neck Squamous Cell Carcinoma	No	[Not Available]	[Not Available]	C32.9	8070/3	C32.9	YES	Right	[Not Available]	[Not Available]	[Not Available]	NO	[Not Available]	[Not Available]	G2	[Not Available]	[Not Available]	60	[Not Available]	[Not Available]	NX	TX	[Not Available]	6868	[Not Available]
TCGA-CV-6950	64	YES	5	Base of tongue	[Not Applicable]	32128246-1258-43d1-b1e5-30ae63822c32	M0	N2c	T3	Stage IVA	2011-09-08	-23549	458	0	[Not Available]	[Not Available]	[Not Applicable]	[Not Available]	NOT HISPANIC OR LATINO	[Not Applicable]	7	MALE	[Not Applicable]	Head and Neck Squamous Cell Carcinoma	No	[Not Available]	[Not Available]	C01	8070/3	C01.9	YES	[Not Available]	45	Functional (Limited) Neck Dissection	Functional (Limited) Neck Dissection	YES	NO	Negative	G2	3	3	[Not Available]	[Not Available]	[Not Available]	N2c	T3	Stage IVA	6950	NO
TCGA-CV-6933	53	YES	0	Oral Tongue	[Not Applicable]	2a749317-0156-4213-8482-b2c2d6e52e9b	M0	N0	T4a	Stage IVA	2011-09-09	-19518	2740	0	[Not Available]	[Not Available]	[Not Applicable]	[Not Available]	NOT HISPANIC OR LATINO	[Not Applicable]	0	MALE	[Not Applicable]	Head and Neck Squamous Cell Carcinoma	No	[Not Available]	[Not Available]	C02.9	8070/3	C02.9	YES	[Not Available]	32	Functional (Limited) Neck Dissection	[Not Available]	YES	[Not Available]	Negative	G2	1	0	60	[Not Available]	[Not Available]	N1	T3	Stage III	6933	YES
TCGA-CR-7390	67	YES	6	Oral Tongue	[Not Applicable]	67f2ac9b-b9fb-4ffd-ae60-6ff1114e9290	M0	N0	T3	Stage III	2012-02-16	-24574	[Not Applicable]	0	907	[Not Available]	[Not Applicable]	[Not Available]	NOT HISPANIC OR LATINO	[Not Applicable]	7	MALE	[Not Applicable]	Head and Neck Squamous Cell Carcinoma	No	Negative	Negative	C02.9	8070/3	C02.9	YES	Right	16	[Not Available]	Modified Radical Neck Dissection	YES	[Not Available]	Negative	G2	0	[Not Available]	80	[Not Available]	M0	N0	T4a	Stage IVA	7390	YES
TCGA-CR-7398	53	YES	[Not Available]	Larynx	[Not Applicable]	e189f082-c748-43d4-96ce-0c381e376531	M0	N0	T2	Stage II	2012-02-17	-19467	[Not Applicable]	0	156	[Not Available]	[Not Applicable]	[Not Available]	NOT HISPANIC OR LATINO	[Not Applicable]	[Not Available]	FEMALE	[Not Applicable]	Head and Neck Squamous Cell Carcinoma	No	[Not Available]	[Not Available]	C32.9	8070/3	C32.9	YES	[Not Available]	23	[Not Available]	Modified Radical Neck Dissection	YES	NO	Negative	G2	0	[Not Available]	40	[Not Available]	[Not Available]	N0	T2	Stage II	7398	NO
TCGA-CV-7104	61	NO	[Not Available]	Oral Tongue	[Not Applicable]	aa34f900-b2e4-4276-9d28-807ad11444ac	M0	N2	T2	Stage IVA	2011-10-11	-22349	392	0	[Not Available]	[Not Available]	[Not Applicable]	[Not Available]	NOT HISPANIC OR LATINO	[Not Applicable]	[Not Available]	FEMALE	[Not Applicable]	Head and Neck Squamous Cell Carcinoma	No	[Not Available]	[Not Available]	C02.9	8070/3	C02.9	YES	[Not Available]	30	Modified Radical Neck Dissection	[Not Available]	YES	YES	Negative	G2	8	[Not Available]	[Not Available]	[Not Available]	[Not Available]	N2b	T2	Stage IVA	7104	YES
TCGA-CR-7391	36	YES	[Not Available]	Oral Tongue	[Not Applicable]	832316ee-08ab-412b-9e4d-8a57ff84bc11	M0	N0	T1	Stage I	2012-02-16	-13508	[Not Applicable]	0	913	[Not Available]	[Not Applicable]	[Not Available]	NOT HISPANIC OR LATINO	[Not Applicable]	[Not Available]	FEMALE	[Not Applicable]	Head and Neck Squamous Cell Carcinoma	No	Negative	Negative	C02.9	8070/3	C02.9	YES	Left	10	Modified Radical Neck Dissection	[Not Available]	YES	NO	Negative	G1	0	[Not Available]	[Not Available]	[Not Available]	M0	N0	T1	Stage I	7391	NO
TCGA-CV-7250	64	YES	[Not Available]	Larynx	[Not Applicable]	0858c8b7-e2eb-4461-b65e-9d476029ad8d	M0	N0	T3	Stage III	2011-12-05	-23489	2900	0	[Not Available]	[Not Available]	[Not Applicable]	[Not Available]	NOT HISPANIC OR LATINO	[Not Applicable]	[Not Available]	MALE	[Not Applicable]	Head and Neck Squamous Cell Carcinoma	No	[Not Available]	[Not Available]	C32.9	8070/3	C32.9	YES	[Not Available]	48	Modified Radical Neck Dissection	Modified Radical Neck Dissection	YES	NO	Negative	G1	[Not Available]	[Not Available]	60	[Not Available]	[Not Available]	N0	T4a	Stage IVA	7250	YES
TCGA-CV-7410	61	NO	[Not Available]	Larynx	[Not Applicable]	06f0cf45-3840-44b2-bfc5-18eb980b8f68	M0	N0	T2	Stage II	2012-04-09	-22302	6416	0	[Not Available]	[Not Available]	[Not Applicable]	[Not Available]	NOT HISPANIC OR LATINO	[Not Applicable]	[Not Available]	MALE	[Not Applicable]	Head and Neck Squamous Cell Carcinoma	Yes	[Not Available]	[Not Available]	C32.9	8070/3	C32.9	YES	Right	10	[Not Available]	Modified Radical Neck Dissection	YES	[Not Available]	Negative	GX	1	0	38	[Not Available]	[Not Available]	N1	T2	Stage III	7410	[Not Available]
TCGA-CV-7247	55	NO	[Not Available]	Larynx	[Not Applicable]	5e25ab76-a8ab-4779-aa03-8de658f18da1	M0	N0	T2	Stage II	2011-12-05	-20433	577	0	[Not Available]	[Not Available]	[Not Applicable]	[Not Available]	NOT HISPANIC OR LATINO	[Not Applicable]	[Not Available]	MALE	[Not Applicable]	Head and Neck Squamous Cell Carcinoma	No	[Not Available]	[Not Available]	C32.9	8070/3	C32.9	YES	[Not Available]	9	Functional (Limited) Neck Dissection	Functional (Limited) Neck Dissection	YES	YES	Negative	G2	[Not Available]	[Not Available]	[Not Available]	[Not Available]	[Not Available]	N0	T3	Stage III	7247	NO
TCGA-CN-6997	66	NO	[Not Available]	Larynx	[Not Applicable]	171890ae-0391-4d8c-9bd2-090d866a2c5b	M0	N2	T4a	Stage IVA	2011-08-22	-24298	[Not Applicable]	0	100	[Not Available]	[Not Applicable]	Amplified	NOT HISPANIC OR LATINO	[Not Applicable]	[Not Available]	MALE	[Not Applicable]	Head and Neck Squamous Cell Carcinoma	No	Negative	Negative	C32.9	8070/3	C32.9	YES	[Not Available]	25	Functional (Limited) Neck Dissection	Functional (Limited) Neck Dissection	YES	YES	Positive	G3	2	0	80	[Not Available]	[Not Available]	N2c	T3	Stage IVA	6997	YES
TCGA-HD-7754	69	YES	4	Tonsil	[Not Applicable]	10f53522-9ae7-47b9-80aa-b4b481561465	M0	N2b	T2	Stage IVA	2012-03-09	-25355	[Not Applicable]	0	25	[Not Available]	[Not Applicable]	[Not Available]	NOT HISPANIC OR LATINO	[Not Applicable]	7	MALE	[Not Applicable]	Head and Neck Squamous Cell Carcinoma	No	[Not Available]	[Not Available]	C10.9	8070/3	C10.9	YES	Right	23	[Not Available]	Radical Neck Dissection	YES	NO	Positive	G1	4	0	4	[Not Available]	[Not Available]	N2b	T2	Stage IVA	7754	YES
TCGA-CV-7095	87	NO	[Not Available]	Oral Cavity	[Not Applicable]	d7d49895-032f-4385-8b68-ae16f8675ca7	M0	N2a	T1	Stage IVA	2011-10-05	-32021	572	0	[Not Available]	[Not Available]	[Not Applicable]	[Not Available]	HISPANIC OR LATINO	[Not Applicable]	[Not Available]	FEMALE	[Not Applicable]	Head and Neck Squamous Cell Carcinoma	No	[Not Available]	[Not Available]	C14.8	8070/3	C14.8	YES	[Not Available]	8	[Not Available]	[Not Available]	YES	NO	Negative	G2	0	[Not Available]	40	[Not Available]	[Not Available]	NX	T2	Stage II	7095	NO
TCGA-CV-7413	74	NO	[Not Available]	Oral Cavity	[Not Applicable]	b3342767-62bc-407f-8a83-5be50e3bdc3e	M0	N0	T2	Stage II	2012-02-17	-27231	294	0	[Not Available]	[Not Available]	[Not Applicable]	[Not Available]	NOT HISPANIC OR LATINO	[Not Applicable]	[Not Available]	FEMALE	[Not Applicable]	Head and Neck Squamous Cell Carcinoma	No	[Not Available]	[Not Available]	C14.8	8070/3	C14.8	YES	Right	[Not Available]	[Not Available]	[Not Available]	NO	NO	Negative	G2	[Not Available]	[Not Available]	[Not Available]	[Not Available]	[Not Available]	N0	T2	Stage II	7413	NO
TCGA-CV-7252	62	NO	[Not Available]	Oral Cavity	[Not Applicable]	24ecbe19-a9ea-4215-a7f1-74300f9ed2a9	M0	N0	T3	Stage III	2011-12-02	-22934	151	0	[Not Available]	[Not Available]	[Not Applicable]	[Not Available]	NOT HISPANIC OR LATINO	[Not Applicable]	[Not Available]	FEMALE	[Not Applicable]	Head and Neck Squamous Cell Carcinoma	No	[Not Available]	[Not Available]	C14.8	8070/3	C14.8	YES	[Not Available]	34	Modified Radical Neck Dissection	[Not Available]	YES	NO	Positive	G2	0	0	[Not Available]	[Not Available]	[Not Available]	N0	T4a	Stage IVA	7252	YES
TCGA-CN-6019	61	YES	3	Oral Tongue	[Not Applicable]	ee3061ec-273c-4bef-a325-35e9c469bf01	M0	N0	T4a	Stage IVA	2011-06-15	-22485	[Not Applicable]	0	134	134	[Not Applicable]	Unamplified	NOT HISPANIC OR LATINO	[Not Applicable]	7	MALE	[Not Applicable]	Head and Neck Squamous Cell Carcinoma	No	Negative	Negative	C02.9	8070/3	C02.9	YES	[Not Available]	45	[Not Available]	[Not Available]	YES	NO	[Not Available]	G2	0	0	20	[Not Available]	[Not Available]	N0	T4a	Stage IVA	6019	YES
TCGA-CQ-5323	82	YES	1	Alveolar Ridge	[Not Applicable]	deefdd62-4d35-40c9-ad4c-0b593f35cff7	M0	N0	T3	Stage III	2011-04-30	-30173	[Not Applicable]	0	1465	1465	[Not Applicable]	[Not Available]	NOT HISPANIC OR LATINO	[Not Applicable]	7	MALE	[Not Applicable]	Head and Neck Squamous Cell Carcinoma	No	[Not Available]	[Not Available]	C14.8	8070/3	C14.8	YES	Right	18	[Not Available]	Functional (Limited) Neck Dissection	YES	NO	Negative	G2	0	0	45	[Not Available]	[Not Available]	N0	T1	Stage I	5323	NO
TCGA-CN-6011	57	YES	[Not Available]	Alveolar Ridge	[Not Applicable]	e7d49212-e9cb-4cd7-923a-bdfc82a4a150	M0	N0	T4a	Stage IVA	2011-06-14	-21015	[Not Applicable]	0	228	228	[Not Applicable]	[Not Available]	NOT HISPANIC OR LATINO	[Not Applicable]	[Not Available]	MALE	[Not Applicable]	Head and Neck Squamous Cell Carcinoma	No	[Not Available]	[Not Available]	C03.9	8070/3	C03.9	YES	[Not Available]	44	Functional (Limited) Neck Dissection	[Not Available]	YES	NO	[Not Available]	G3	0	0	40	[Not Available]	[Not Available]	N0	T4a	Stage IVA	6011	NO
TCGA-CN-6020	58	YES	[Not Available]	Oral Cavity	[Not Applicable]	9283709d-d019-4291-a097-611a5c05244b	M0	N2c	T3	Stage IVA	2011-06-15	-21232	[Not Applicable]	0	97	97	[Not Applicable]	Amplified	NOT HISPANIC OR LATINO	[Not Applicable]	[Not Available]	MALE	[Not Applicable]	Head and Neck Squamous Cell Carcinoma	No	Negative	Negative	C04.9	8070/3	C04.9	YES	[Not Available]	68	Functional (Limited) Neck Dissection	Functional (Limited) Neck Dissection	YES	YES	Negative	G2	1	0	[Not Available]	[Not Available]	[Not Available]	N1	T2	Stage III	6020	YES
TCGA-DQ-7593	58	YES	8	Base of tongue	[Not Applicable]	67eae8b3-3bd2-4e87-af78-ffe8221f318d	M0	N1	T4a	Stage IVA	2012-05-29	-21439	[Not Applicable]	0	369	[Not Available]	[Not Applicable]	[Not Available]	[Not Available]	[Not Applicable]	4	MALE	[Not Applicable]	Head and Neck Squamous Cell Carcinoma	No	[Not Available]	Positive	C01	8070/3	C01.9	YES	Right	[Not Available]	[Not Available]	[Not Available]	NO	[Not Available]	[Not Available]	G4	[Not Available]	[Not Available]	20	[Not Available]	[Not Available]	NX	TX	[Not Available]	7593	[Not Available]
TCGA-DQ-7596	48	YES	3	Tonsil	[Not Applicable]	0f25d7fd-fc7c-4563-a8bd-80b5e0c32ea2	M0	N2a	T2	Stage IVA	2012-05-29	-17846	[Not Applicable]	0	340	[Not Available]	[Not Applicable]	[Not Available]	NOT HISPANIC OR LATINO	[Not Applicable]	1	MALE	[Not Applicable]	Head and Neck Squamous Cell Carcinoma	No	[Not Available]	[Not Available]	C09.9	8070/3	C09.9	YES	Right	[Not Available]	[Not Available]	[Not Available]	NO	[Not Available]	[Not Available]	G4	[Not Available]	[Not Available]	[Not Available]	[Not Available]	[Not Available]	[Not Available]	[Not Available]	[Not Available]	7596	[Not Available]
TCGA-CV-7099	85	NO	[Not Available]	Oral Cavity	[Not Applicable]	57212fda-fd32-4328-81dc-61f167970f89	M0	N0	T2	Stage II	2011-10-06	-31133	243	0	[Not Available]	[Not Available]	[Not Applicable]	[Not Available]	[Not Available]	[Not Applicable]	[Not Available]	FEMALE	[Not Applicable]	Head and Neck Squamous Cell Carcinoma	No	[Not Available]	[Not Available]	C14.8	8070/3	C14.8	YES	[Not Available]	[Not Available]	[Not Available]	[Not Available]	NO	NO	Negative	G2	[Not Available]	[Not Available]	[Not Available]	[Not Available]	[Not Available]	NX	T2	Stage II	7099	NO
TCGA-CR-7397	44	YES	1	Oral Tongue	[Not Applicable]	a40bb4bc-9ee6-4a8b-8a33-3a4ed78f69a7	M0	N2b	T3	Stage IVA	2012-02-17	-16351	[Not Applicable]	0	216	[Not Available]	[Not Applicable]	[Not Available]	NOT HISPANIC OR LATINO	[Not Applicable]	1	MALE	[Not Applicable]	Head and Neck Squamous Cell Carcinoma	No	[Not Available]	[Not Available]	C02.9	8070/3	C02.9	YES	Right	34	[Not Available]	Modified Radical Neck Dissection	YES	NO	Negative	G2	8	[Not Available]	[Not Available]	[Not Available]	M0	N2b	T3	Stage IVA	7397	NO
TCGA-CR-7380	58	YES	0	Oral Cavity	[Not Applicable]	53b254b7-021f-43df-af9b-3fc01b87479e	M0	N0	T3	Stage III	2012-2-00	-21214	606	0	[Not Available]	[Not Available]	[Not Applicable]	[Not Available]	NOT HISPANIC OR LATINO	[Not Applicable]	0	MALE	[Not Applicable]	Head and Neck Squamous Cell Carcinoma	No	[Not Available]	[Not Available]	C14.8	8070/3	C14.8	YES	Left	17	Modified Radical Neck Dissection	[Not Available]	YES	NO	Positive	G2	0	[Not Available]	[Not Available]	[Not Available]	[Not Available]	N0	T4b	Stage IVB	7380	YES
TCGA-CR-7392	67	NO	[Not Available]	Oral Tongue	[Not Applicable]	03aca47b-7653-4938-9178-ed7c37eee6d5	M0	N2b	T3	Stage IVA	2012-02-16	-24649	[Not Applicable]	0	946	[Not Available]	[Not Applicable]	[Not Available]	NOT HISPANIC OR LATINO	[Not Applicable]	[Not Available]	FEMALE	[Not Applicable]	Head and Neck Squamous Cell Carcinoma	No	Negative	Negative	C02.9	8070/3	C02.9	YES	Right	36	[Not Available]	Modified Radical Neck Dissection	YES	[Not Available]	[Not Available]	G1	8	[Not Available]	30	[Not Available]	M0	N2b	T3	Stage IVA	7392	YES
TCGA-CV-7245	62	NO	[Not Available]	Larynx	[Not Applicable]	ae2051a3-f851-4cb3-af18-029f4574b179	M0	N0	T3	Stage III	2011-12-02	-22646	[Not Applicable]	0	797	[Not Available]	[Not Applicable]	[Not Available]	HISPANIC OR LATINO	[Not Applicable]	[Not Available]	MALE	[Not Applicable]	Head and Neck Squamous Cell Carcinoma	No	[Not Available]	[Not Available]	C32.9	8070/3	C32.9	YES	Left	46	Functional (Limited) Neck Dissection	Functional (Limited) Neck Dissection	YES	NO	Negative	G2	0	0	60	[Not Available]	[Not Available]	N0	T4a	Stage IVA	7245	NO
TCGA-CR-6488	68	YES	[Not Available]	Oral Tongue	[Not Applicable]	f458d21d-1854-4baf-9eb1-79c29b663804	M0	N0	T2	Stage II	2012-03-01	-25175	[Not Applicable]	0	379	[Not Available]	[Not Applicable]	[Not Available]	NOT HISPANIC OR LATINO	[Not Applicable]	[Not Available]	FEMALE	[Not Applicable]	Head and Neck Squamous Cell Carcinoma	No	[Not Available]	[Not Available]	C02.9	8070/3	C02.9	YES	Left	22	Modified Radical Neck Dissection	[Not Available]	YES	NO	Negative	G2	0	[Not Available]	[Not Available]	[Not Available]	[Not Available]	N0	T2	Stage II	6488	YES
TCGA-IQ-7632	68	NO	[Not Available]	Alveolar Ridge	[Not Applicable]	601a4146-8093-4f20-9a0a-a97916c9e7f6	M0	N0	T4a	Stage IVA	2011-12-13	-24986	[Not Applicable]	0	113	[Not Available]	[Not Applicable]	[Not Available]	NOT HISPANIC OR LATINO	[Not Applicable]	[Not Available]	FEMALE	[Not Applicable]	Head and Neck Squamous Cell Carcinoma	No	[Not Available]	[Not Available]	C14.8	8070/3	C14.8	YES	Left	30	Modified Radical Neck Dissection	[Not Available]	YES	[Not Available]	Negative	G1	0	[Not Available]	10	[Not Available]	M0	N0	T4a	Stage IVA	7632	[Not Available]
TCGA-CX-7219	47	YES	12	Floor of mouth	[Not Applicable]	3ce5b304-6068-43ba-9e70-e4357d6d7a2a	M0	N2c	T4a	Stage IVA	2011-10-01	-17221	[Not Applicable]	0	828	[Not Available]	[Not Applicable]	[Not Available]	NOT HISPANIC OR LATINO	[Not Applicable]	7	MALE	[Not Applicable]	Head and Neck Squamous Cell Carcinoma	No	[Not Available]	[Not Available]	C04.9	8070/3	C04.9	YES	Midline	76	Modified Radical Neck Dissection	Modified Radical Neck Dissection	YES	YES	Close	G2	14	[Not Available]	20	[Not Available]	[Not Available]	N2c	T4a	Stage IVA	7219	NO
TCGA-CV-7414	78	NO	[Not Available]	Oral Cavity	[Not Applicable]	c3b2c38d-81a3-42fd-a41e-6f6de3934007	M0	N1	T3	Stage III	2012-02-13	-28603	14	0	[Not Available]	[Not Available]	[Not Applicable]	[Not Available]	NOT HISPANIC OR LATINO	[Not Applicable]	[Not Available]	MALE	[Not Applicable]	Head and Neck Squamous Cell Carcinoma	No	[Not Available]	[Not Available]	C14.8	8070/3	C14.8	YES	Left	21	Radical Neck Dissection	[Not Available]	YES	YES	Negative	G2	10	[Not Available]	[Not Available]	[Not Available]	[Not Available]	N2b	T4a	Stage IVA	7414	YES
TCGA-CV-6942	73	NO	[Not Available]	Oral Cavity	[Not Applicable]	2bc1522c-b8c7-4f62-9338-d4b56a7ba6c6	M0	N0	T2	Stage II	2011-10-11	-26940	[Not Applicable]	0	3835	[Not Available]	[Not Applicable]	[Not Available]	HISPANIC OR LATINO	[Not Applicable]	[Not Available]	FEMALE	[Not Applicable]	Head and Neck Squamous Cell Carcinoma	No	[Not Available]	[Not Available]	C14.8	8070/3	C14.8	YES	[Not Available]	[Not Available]	[Not Available]	[Not Available]	NO	[Not Available]	Negative	G3	[Not Available]	[Not Available]	[Not Available]	[Not Available]	[Not Available]	NX	T2	Stage II	6942	YES
TCGA-CR-7402	68	YES	[Not Available]	Larynx	[Not Applicable]	91e30123-2265-4cf1-8389-f6462897837c	M0	N0	T3	Stage III	2012-02-28	-25138	[Not Applicable]	0	910	[Not Available]	[Not Applicable]	[Not Available]	NOT HISPANIC OR LATINO	[Not Applicable]	[Not Available]	MALE	[Not Applicable]	Head and Neck Squamous Cell Carcinoma	No	[Not Available]	[Not Available]	C32.9	8070/3	C32.9	YES	[Not Available]	[Not Available]	[Not Available]	[Not Available]	NO	[Not Available]	[Not Available]	G2	[Not Available]	[Not Available]	108	[Not Available]	[Not Available]	NX	TX	[Not Available]	7402	[Not Available]
TCGA-CX-7082	82	YES	0	Oral Cavity	[Not Applicable]	47d1fcaf-3c01-43ba-9a21-0870b4ea2976	M0	N0	T2	Stage II	2011-10-01	-30174	[Not Applicable]	0	316	[Not Available]	[Not Applicable]	[Not Available]	NOT HISPANIC OR LATINO	[Not Applicable]	0	MALE	[Not Applicable]	Head and Neck Squamous Cell Carcinoma	No	[Not Available]	[Not Available]	C14.8	8070/3	C14.8	YES	Right	15	[Not Available]	Functional (Limited) Neck Dissection	YES	NO	Close	G2	2	[Not Available]	50	[Not Available]	[Not Available]	N2b	T2	Stage IVA	7082	NO
TCGA-HD-7753	62	YES	4	Oropharynx	[Not Applicable]	e8ac39e6-377a-412c-b18d-f6c4fc654ec6	M0	N0	T2	Stage II	2012-03-09	-22768	[Not Applicable]	0	5	[Not Available]	[Not Applicable]	[Not Available]	NOT HISPANIC OR LATINO	[Not Applicable]	7	MALE	[Not Applicable]	Head and Neck Squamous Cell Carcinoma	No	[Not Available]	[Not Available]	C10.9	8070/3	C10.9	YES	Left	[Not Available]	[Not Available]	[Not Available]	NO	NO	Positive	G2	[Not Available]	[Not Available]	40	[Not Available]	[Not Available]	N0	T1	Stage I	7753	NO
TCGA-CV-7411	64	NO	[Not Available]	Oral Cavity	[Not Applicable]	600fc87b-a177-4bf9-9084-457f7e7e102c	M0	N0	T4a	Stage IVA	2012-02-13	-23696	2717	0	[Not Available]	[Not Available]	[Not Applicable]	[Not Available]	NOT HISPANIC OR LATINO	[Not Applicable]	[Not Available]	FEMALE	[Not Applicable]	Head and Neck Squamous Cell Carcinoma	No	[Not Available]	[Not Available]	C14.8	8070/3	C14.8	YES	Left	29	Functional (Limited) Neck Dissection	Functional (Limited) Neck Dissection	YES	[Not Available]	Negative	G1	0	0	[Not Available]	[Not Available]	[Not Available]	N0	T4a	Stage IVA	7411	[Not Available]
TCGA-IQ-7630	49	NO	[Not Available]	Oropharynx	[Not Applicable]	ebd1be2c-35ca-45c0-9aba-9baf432114c1	M0	N0	T3	Stage III	2011-12-13	-18131	[Not Applicable]	0	160	[Not Available]	[Not Applicable]	[Not Available]	HISPANIC OR LATINO	[Not Applicable]	[Not Available]	MALE	[Not Applicable]	Head and Neck Squamous Cell Carcinoma	No	[Not Available]	[Not Available]	C10.9	8070/3	C10.9	YES	Left	27	Modified Radical Neck Dissection	[Not Available]	YES	NO	Negative	G3	0	[Not Available]	[Not Available]	[Not Available]	M0	N0	T2	Stage II	7630	NO
TCGA-CV-7261	57	NO	[Not Available]	Larynx	[Not Applicable]	55f96a9c-e2c8-4243-8a7e-94bc6fab73a6	M0	N0	T3	Stage III	2011-12-02	-20992	[Not Applicable]	0	1099	[Not Available]	[Not Applicable]	[Not Available]	NOT HISPANIC OR LATINO	[Not Applicable]	[Not Available]	MALE	[Not Applicable]	Head and Neck Squamous Cell Carcinoma	No	[Not Available]	[Not Available]	C32.9	8070/3	C32.9	YES	[Not Available]	17	[Not Available]	Functional (Limited) Neck Dissection	YES	NO	Negative	G2	0	0	41	[Not Available]	[Not Available]	N0	T4a	Stage IVA	7261	NO
TCGA-CV-7263	64	NO	[Not Available]	Oral Cavity	[Not Applicable]	93b742eb-5fc3-4ce2-b7f6-c89f97e0dcc9	M0	NX	T2	Stage II	2011-12-05	-23513	560	0	[Not Available]	[Not Available]	[Not Applicable]	[Not Available]	[Not Available]	[Not Applicable]	[Not Available]	MALE	[Not Applicable]	Head and Neck Squamous Cell Carcinoma	No	[Not Available]	[Not Available]	C14.8	8070/3	C14.8	YES	[Not Available]	[Not Available]	[Not Available]	[Not Available]	[Not Available]	NO	Positive	G1	[Not Available]	[Not Available]	60	[Not Available]	[Not Available]	NX	T2	Stage II	7263	NO
TCGA-CV-7091	54	YES	3	Oral Cavity	[Not Applicable]	2a192049-6435-49ab-8444-ddeb2b9ee774	M0	N0	T1	Stage I	2011-10-11	-19938	[Not Applicable]	0	3380	[Not Available]	[Not Applicable]	[Not Available]	NOT HISPANIC OR LATINO	[Not Applicable]	7	MALE	[Not Applicable]	Head and Neck Squamous Cell Carcinoma	No	[Not Available]	[Not Available]	C14.8	8070/3	C14.8	YES	[Not Available]	25	Functional (Limited) Neck Dissection	Functional (Limited) Neck Dissection	YES	YES	Negative	G3	0	[Not Available]	[Not Available]	[Not Available]	[Not Available]	N0	T1	Stage I	7091	[Not Available]
TCGA-CQ-5332	87	YES	[Not Available]	Floor of mouth	[Not Applicable]	657346f2-4280-4d80-983e-cab8004f184a	M0	N0	T3	Stage III	2011-04-12	-32032	317	0	317	56	[Not Applicable]	[Not Available]	NOT HISPANIC OR LATINO	[Not Applicable]	[Not Available]	MALE	[Not Applicable]	Head and Neck Squamous Cell Carcinoma	No	[Not Available]	[Not Available]	C14.8	8070/3	C14.8	YES	Left	31	Functional (Limited) Neck Dissection	Functional (Limited) Neck Dissection	YES	NO	Negative	G2	0	0	90	[Not Available]	[Not Available]	N0	T3	Stage III	5332	NO
TCGA-CV-5432	68	[Not Available]	[Not Available]	Larynx	[Not Applicable]	d89b1fd6-bef4-4803-8ed3-3b442be600b6	M0	N0	T3	Stage III	2011-05-23	-25005	[Not Applicable]	0	3930	3930	[Not Applicable]	[Not Available]	NOT HISPANIC OR LATINO	[Not Applicable]	[Not Available]	MALE	[Not Applicable]	Head and Neck Squamous Cell Carcinoma	No	[Not Available]	[Not Available]	C32.9	8070/3	C32.9	YES	[Not Available]	65	Functional (Limited) Neck Dissection	Functional (Limited) Neck Dissection	YES	NO	Negative	G3	0	0	[Not Available]	[Not Available]	[Not Available]	N0	T3	Stage III	5432	NO
TCGA-CV-6433	57	YES	4	Oral Tongue	[Not Applicable]	d5eedfb5-4fa3-4a1e-ad0d-ea550b22a5ba	M0	N0	T2	Stage II	2011-05-13	-20855	[Not Applicable]	0	405	405	[Not Applicable]	[Not Available]	NOT HISPANIC OR LATINO	[Not Applicable]	7	MALE	[Not Applicable]	Head and Neck Squamous Cell Carcinoma	No	[Not Available]	[Not Available]	C02.9	8070/3	C02.9	YES	[Not Available]	5	[Not Available]	Functional (Limited) Neck Dissection	YES	NO	Negative	G3	0	0	[Not Available]	[Not Available]	[Not Available]	N0	T2	Stage II	6433	NO
TCGA-CQ-5329	46	NO	[Not Available]	Oral Tongue	[Not Applicable]	02dcc11f-4f0e-4c9e-8d96-d22d47beef5d	M0	N1	T3	Stage III	2011-04-12	-17027	[Not Applicable]	0	841	841	[Not Applicable]	[Not Available]	NOT HISPANIC OR LATINO	[Not Applicable]	[Not Available]	FEMALE	[Not Applicable]	Head and Neck Squamous Cell Carcinoma	No	[Not Available]	[Not Available]	C02.9	8070/3	C02.9	YES	Left	29	Functional (Limited) Neck Dissection	Functional (Limited) Neck Dissection	YES	NO	Negative	G2	0	0	[Not Available]	[Not Available]	[Not Available]	N0	T2	Stage II	5329	NO
TCGA-CQ-5330	69	NO	[Not Available]	Oral Tongue	[Not Applicable]	9ffa79fa-d2d8-48e1-8fd6-4b020ecf357c	M0	N1	T3	Stage III	2011-04-12	-25255	[Not Applicable]	0	896	896	[Not Applicable]	[Not Available]	NOT HISPANIC OR LATINO	[Not Applicable]	[Not Available]	FEMALE	[Not Applicable]	Head and Neck Squamous Cell Carcinoma	No	[Not Available]	[Not Available]	C02.9	8070/3	C02.9	YES	Right	44	[Not Available]	Functional (Limited) Neck Dissection	YES	NO	Negative	G3	3	0	21	[Not Available]	[Not Available]	N2b	T3	Stage IVA	5330	YES
TCGA-CQ-5327	61	NO	[Not Available]	Oral Tongue	[Not Applicable]	5a03e2b6-4c8b-479a-9036-9859af031da4	M0	N2c	T3	Stage IVA	2011-04-07	-22307	[Not Applicable]	0	1183	1183	[Not Applicable]	[Not Available]	NOT HISPANIC OR LATINO	[Not Applicable]	[Not Available]	FEMALE	[Not Applicable]	Head and Neck Squamous Cell Carcinoma	No	[Not Available]	[Not Available]	C02.9	8070/3	C02.9	YES	Left	55	Functional (Limited) Neck Dissection	Functional (Limited) Neck Dissection	YES	NO	Negative	G2	9	0	[Not Available]	[Not Available]	[Not Available]	N2c	T3	Stage IVA	5327	NO
TCGA-BA-A6DD	44	YES	2	Floor of mouth	[Not Applicable]	C4060CA5-33E0-4C83-B91C-742D75059BDC	M0	N2c	T4a	Stage IVA	2013-07-17	-16401	172	0	[Not Available]	[Not Available]	[Not Applicable]	[Not Evaluated]	NOT HISPANIC OR LATINO	[Not Applicable]	7	MALE	[Not Applicable]	Head and Neck Squamous Cell Carcinoma	No	Negative	Negative	C04.9	8071/3	C06.8	YES	[Not Available]	42	Radical Neck Dissection	Modified Radical Neck Dissection	YES	NO	Positive	G2	5	[Not Available]	30	[Not Evaluated]	M0	N2c	T4a	Stage IVA	A6DD	YES
TCGA-D6-8569	52	NO	[Not Available]	Oral Tongue	[Not Applicable]	83aa326a-09bf-41cf-945e-6b251f11f731	M0	N0	T2	Stage II	2012-07-23	-19212	[Not Applicable]	0	127	[Not Available]	[Not Applicable]	[Not Evaluated]	NOT HISPANIC OR LATINO	[Not Applicable]	[Not Available]	MALE	[Not Applicable]	Head and Neck Squamous Cell Carcinoma	No	[Not Evaluated]	[Not Evaluated]	C02.9	8071/3	C02.9	YES	Midline	7	Functional (Limited) Neck Dissection	Functional (Limited) Neck Dissection	YES	NO	Negative	G2	0	0	43	[Not Evaluated]	M0	N0	T2	Stage II	8569	NO
TCGA-DQ-7595	53	YES	10	Larynx	[Not Applicable]	f6ebe511-a4df-4310-bd59-3a46d43f100b	M0	N0	T2	Stage II	2012-05-29	-19529	[Not Applicable]	0	324	[Not Available]	[Not Applicable]	[Not Available]	NOT HISPANIC OR LATINO	[Not Applicable]	4	MALE	[Not Applicable]	Head and Neck Squamous Cell Carcinoma	No	[Not Available]	Positive	C32.9	8070/3	C32.9	YES	Left	[Not Available]	[Not Available]	[Not Available]	NO	[Not Available]	[Not Available]	G3	[Not Available]	[Not Available]	80	[Not Available]	[Not Available]	NX	TX	[Not Available]	7595	[Not Available]
TCGA-CV-7409	43	NO	[Not Available]	Oral Cavity	[Not Applicable]	acd98e20-d2da-4256-99a5-13e261bc88e6	M0	N3	T4a	Stage IVB	2012-06-14	-15888	542	0	[Not Available]	[Not Available]	[Not Applicable]	[Not Available]	NOT HISPANIC OR LATINO	[Not Applicable]	[Not Available]	MALE	[Not Applicable]	Head and Neck Squamous Cell Carcinoma	No	[Not Available]	[Not Available]	C14.8	8070/3	C14.8	YES	[Not Available]	62	Modified Radical Neck Dissection	Modified Radical Neck Dissection	YES	[Not Available]	Negative	G3	7	[Not Available]	[Not Available]	[Not Available]	[Not Available]	N3	T4a	Stage IVB	7409	[Not Available]
TCGA-CV-7103	49	YES	3	Oral Tongue	[Not Applicable]	1dd23cd6-3aa8-4553-8813-04701451846e	M0	N0	T2	Stage II	2011-10-11	-18219	1591	0	[Not Available]	[Not Available]	[Not Applicable]	[Not Available]	NOT HISPANIC OR LATINO	[Not Applicable]	7	MALE	[Not Applicable]	Head and Neck Squamous Cell Carcinoma	No	[Not Available]	[Not Available]	C02.9	8070/3	C02.9	YES	[Not Available]	14	Functional (Limited) Neck Dissection	Functional (Limited) Neck Dissection	YES	[Not Available]	Negative	G2	2	0	[Not Available]	[Not Available]	[Not Available]	N2b	T2	Stage IVA	7103	[Not Available]
TCGA-CR-7393	26	YES	[Not Available]	Oral Tongue	[Not Applicable]	0f4bb968-6e10-4a86-a03e-37b61d084f31	M0	N0	T1	Stage I	2012-02-16	-9749	[Not Applicable]	0	908	[Not Available]	[Not Applicable]	[Not Available]	NOT HISPANIC OR LATINO	[Not Applicable]	[Not Available]	MALE	[Not Applicable]	Head and Neck Squamous Cell Carcinoma	No	Negative	Negative	C02.9	8070/3	C02.9	YES	Right	44	[Not Available]	Modified Radical Neck Dissection	YES	NO	Negative	G2	1	[Not Available]	[Not Available]	[Not Available]	M0	N1	T1	Stage III	7393	NO
TCGA-CR-6492	78	YES	[Not Available]	Hard Palate	[Not Applicable]	a98263a5-cc90-4734-b6f1-f0108bfd5cac	M0	N1	T4a	Stage IVA	2012-03-01	-28600	[Not Applicable]	0	479	[Not Available]	[Not Applicable]	[Not Available]	NOT HISPANIC OR LATINO	[Not Applicable]	[Not Available]	MALE	[Not Applicable]	Head and Neck Squamous Cell Carcinoma	No	Negative	Negative	C05.0	8070/3	C05.0	YES	Right	37	[Not Available]	Modified Radical Neck Dissection	YES	[Not Available]	Negative	G3	1	[Not Available]	50	[Not Available]	M0	N1	T2	Stage III	6492	YES
TCGA-CV-6937	71	NO	[Not Available]	Oral Cavity	[Not Applicable]	f3a592bc-40c6-4453-9008-630b073e5e8c	M0	N0	T2	Stage II	2011-09-13	-26156	624	0	[Not Available]	[Not Available]	[Not Applicable]	[Not Available]	NOT HISPANIC OR LATINO	[Not Applicable]	[Not Available]	MALE	[Not Applicable]	Head and Neck Squamous Cell Carcinoma	No	[Not Available]	[Not Available]	C14.8	8070/3	C14.8	YES	[Not Available]	[Not Available]	[Not Available]	[Not Available]	NO	[Not Available]	Negative	G2	[Not Available]	[Not Available]	[Not Available]	[Not Available]	[Not Available]	N0	T2	Stage II	6937	[Not Available]
TCGA-CV-7242	60	YES	5	Larynx	[Not Applicable]	4b4247e2-4446-44f5-8573-4cea8bf69f8e	M0	N0	T3	Stage III	2011-12-02	-22136	[Not Applicable]	0	1095	[Not Available]	[Not Applicable]	[Not Available]	NOT HISPANIC OR LATINO	[Not Applicable]	7	FEMALE	[Not Applicable]	Head and Neck Squamous Cell Carcinoma	No	[Not Available]	[Not Available]	C32.9	8070/3	C32.9	YES	[Not Available]	43	Functional (Limited) Neck Dissection	Functional (Limited) Neck Dissection	YES	NO	Negative	G2	0	0	40	[Not Available]	[Not Available]	N0	T2	Stage II	7242	NO
TCGA-CV-7406	49	YES	3	Base of tongue	[Not Applicable]	2c6d6c93-fb6d-47f7-a868-5e9a82c75d4c	M0	N0	T2	Stage II	2012-04-09	-18250	1748	0	[Not Available]	[Not Available]	[Not Applicable]	[Not Available]	NOT HISPANIC OR LATINO	[Not Applicable]	7	MALE	[Not Applicable]	Head and Neck Squamous Cell Carcinoma	Yes	[Not Available]	[Not Available]	C01	8070/3	C01.9	YES	[Not Available]	2	Functional (Limited) Neck Dissection	[Not Available]	YES	YES	Positive	GX	0	0	9	[Not Available]	[Not Available]	N0	T2	Stage II	7406	[Not Available]
TCGA-IQ-7631	60	NO	[Not Available]	Buccal Mucosa	[Not Applicable]	d8a6383e-3320-4d2c-9017-31e8e1e8f120	M0	N0	T2	Stage II	2011-12-13	-22150	[Not Applicable]	0	122	[Not Available]	[Not Applicable]	[Not Available]	NOT HISPANIC OR LATINO	[Not Applicable]	[Not Available]	FEMALE	[Not Applicable]	Head and Neck Squamous Cell Carcinoma	No	[Not Available]	[Not Available]	C06.0	8070/3	C06.0	YES	Right	48	Modified Radical Neck Dissection	Modified Radical Neck Dissection	YES	NO	Negative	G1	0	[Not Available]	30	[Not Available]	[Not Available]	N0	T2	Stage II	7631	NO
TCGA-CV-6955	74	NO	[Not Available]	Oral Cavity	[Not Applicable]	f3ee1127-ed53-43e8-825e-1e5516371054	M0	N0	T2	Stage II	2011-10-11	-27260	334	0	[Not Available]	[Not Available]	[Not Applicable]	[Not Available]	NOT HISPANIC OR LATINO	[Not Applicable]	[Not Available]	FEMALE	[Not Applicable]	Head and Neck Squamous Cell Carcinoma	No	[Not Available]	[Not Available]	C14.8	8070/3	C14.8	YES	[Not Available]	[Not Available]	[Not Available]	[Not Available]	NO	[Not Available]	[Not Available]	G3	[Not Available]	[Not Available]	[Not Available]	[Not Available]	[Not Available]	NX	T2	Stage II	6955	[Not Available]
TCGA-CV-7100	66	NO	[Not Available]	Oral Cavity	[Not Applicable]	90a8d2cb-1f31-45f9-8575-eed3cb9a7798	M0	N0	T2	Stage II	2011-10-06	-24182	274	0	[Not Available]	[Not Available]	[Not Applicable]	[Not Available]	[Not Available]	[Not Applicable]	[Not Available]	MALE	[Not Applicable]	Head and Neck Squamous Cell Carcinoma	No	[Not Available]	[Not Available]	C14.8	8070/3	C14.8	YES	Left	[Not Available]	[Not Available]	[Not Available]	NO	NO	Positive	G3	[Not Available]	[Not Available]	[Not Available]	[Not Available]	[Not Available]	N1	T2	Stage III	7100	NO
TCGA-CV-7090	39	NO	[Not Available]	Oral Cavity	[Not Applicable]	05fbd98c-28bd-41bc-ae60-16ac0c16c723	M0	N0	T2	Stage II	2011-10-11	-14515	[Not Applicable]	0	3836	[Not Available]	[Not Applicable]	[Not Available]	NOT HISPANIC OR LATINO	[Not Applicable]	[Not Available]	MALE	[Not Applicable]	Head and Neck Squamous Cell Carcinoma	No	[Not Available]	[Not Available]	C14.8	8070/3	C14.8	YES	[Not Available]	[Not Available]	[Not Available]	[Not Available]	NO	[Not Available]	Negative	G2	[Not Available]	[Not Available]	[Not Available]	[Not Available]	[Not Available]	NX	T2	Stage II	7090	YES
TCGA-CN-6995	78	NO	[Not Available]	Floor of mouth	[Not Applicable]	396ccdcb-40eb-4299-8575-b26753054434	M0	N1	T4a	Stage IVA	2011-08-29	-28849	112	0	[Not Available]	[Not Available]	[Not Applicable]	[Not Available]	NOT HISPANIC OR LATINO	[Not Applicable]	[Not Available]	MALE	[Not Applicable]	Head and Neck Squamous Cell Carcinoma	No	[Not Available]	[Not Available]	C04.9	8070/3	C04.9	YES	[Not Available]	51	Functional (Limited) Neck Dissection	Functional (Limited) Neck Dissection	YES	YES	Negative	G2	0	0	[Not Available]	[Not Available]	[Not Available]	N0	T4a	Stage IVA	6995	NO
TCGA-F7-A50J	67	YES	0	Oral Tongue	[Not Applicable]	15E43EE8-3080-4895-84FB-A24AD3A68B97	[Not Available]	[Not Available]	[Not Available]	[Not Available]	2013-02-28	-24758	[Not Applicable]	0	155	[Not Available]	[Not Applicable]	[Unknown]	NOT HISPANIC OR LATINO	[Not Applicable]	1	FEMALE	[Not Applicable]	Head and Neck Squamous Cell Carcinoma	No	[Not Evaluated]	[Not Evaluated]	C02.9	8071/3	C02.9	YES	Right	10	[Not Available]	Modified Radical Neck Dissection	YES	YES	Close	G2	0	[Not Available]	25.5	[Unknown]	M0	N0	T3	Stage III	A50J	YES
TCGA-CN-6012	66	NO	[Not Available]	Larynx	[Not Applicable]	9023c9bf-02a0-4396-8161-304089957b62	M0	N1	T3	Stage III	2011-06-14	-24286	[Not Applicable]	0	143	143	[Not Applicable]	Unamplified	NOT HISPANIC OR LATINO	[Not Applicable]	[Not Available]	MALE	[Not Applicable]	Head and Neck Squamous Cell Carcinoma	No	Negative	Negative	C32.9	8070/3	C32.9	YES	[Not Available]	35	Functional (Limited) Neck Dissection	Functional (Limited) Neck Dissection	YES	YES	[Not Available]	G2	4	0	100	[Not Available]	[Not Available]	N2c	T3	Stage IVA	6012	NO
TCGA-CQ-5324	59	NO	[Not Available]	Floor of mouth	[Not Applicable]	78e67b26-c473-449f-95e7-c4d11f066d5b	M0	N2a	T3	Stage IVA	2011-04-05	-21802	[Not Applicable]	0	1207	1207	[Not Applicable]	[Not Available]	NOT HISPANIC OR LATINO	[Not Applicable]	[Not Available]	MALE	[Not Applicable]	Head and Neck Squamous Cell Carcinoma	No	[Not Available]	[Not Available]	C14.8	8070/3	C14.8	YES	Left	24	Functional (Limited) Neck Dissection	[Not Available]	YES	NO	Negative	G2	0	0	43	[Not Available]	[Not Available]	N0	T3	Stage III	5324	NO
TCGA-CN-6017	55	YES	3	Oral Tongue	[Not Applicable]	23c4e2eb-142b-4fcc-a974-9a248aec3f37	M0	N1	T2	Stage III	2011-06-14	-20358	[Not Applicable]	0	159	159	[Not Applicable]	Unamplified	NOT HISPANIC OR LATINO	[Not Applicable]	7	MALE	[Not Applicable]	Head and Neck Squamous Cell Carcinoma	No	Negative	Negative	C02.9	8070/3	C02.9	YES	[Not Available]	30	Modified Radical Neck Dissection	[Not Available]	[Not Available]	YES	Negative	G2	3	0	5	[Not Available]	[Not Available]	N2b	T3	Stage IVA	6017	YES
TCGA-CV-6003	50	YES	12	Oral Tongue	[Not Applicable]	417b357e-c90e-4b63-ae7a-4b782038ffd3	M0	N0	T2	Stage II	2011-05-12	-18599	[Not Applicable]	0	1246	1246	[Not Applicable]	[Not Available]	NOT HISPANIC OR LATINO	[Not Applicable]	7	FEMALE	[Not Applicable]	Head and Neck Squamous Cell Carcinoma	No	[Not Available]	[Not Available]	C02.9	8070/3	C02.9	YES	Left	23	Functional (Limited) Neck Dissection	[Not Available]	YES	NO	Negative	G2	1	0	[Not Available]	[Not Available]	[Not Available]	N1	T2	Stage III	6003	NO
TCGA-CN-6010	53	YES	4	Larynx	[Not Applicable]	af31bf2c-8523-4376-bfa8-e2845848d651	M0	N0	T4a	Stage IVA	2011-06-13	-19475	[Not Applicable]	0	207	207	[Not Applicable]	Amplified	NOT HISPANIC OR LATINO	[Not Applicable]	7	MALE	[Not Applicable]	Head and Neck Squamous Cell Carcinoma	No	Negative	Negative	C32.9	8070/3	C32.9	YES	[Not Available]	39	Modified Radical Neck Dissection	Modified Radical Neck Dissection	YES	YES	Negative	G2	3	0	67.5	[Not Available]	[Not Available]	N2c	T4a	Stage IVA	6010	NO
TCGA-DQ-7590	51	YES	5	Tonsil	[Not Applicable]	a8a391ba-e595-4a91-bd55-02b312e55427	M0	N2b	T1	Stage IVA	2012-05-29	-18718	[Not Applicable]	0	661	[Not Available]	[Not Applicable]	[Not Available]	NOT HISPANIC OR LATINO	[Not Applicable]	4	MALE	[Not Applicable]	Head and Neck Squamous Cell Carcinoma	No	[Not Available]	Positive	C09.9	8070/3	C09.9	YES	Left	[Not Available]	[Not Available]	[Not Available]	NO	[Not Available]	[Not Available]	G4	[Not Available]	[Not Available]	0.5	[Not Available]	[Not Available]	NX	TX	[Not Available]	7590	[Not Available]
TCGA-CR-7394	70	NO	[Not Available]	Oral Tongue	[Not Applicable]	d296cdb5-a0f6-40cc-8ce7-73e4ccd176f3	M0	N2c	T3	Stage IVA	2012-02-16	-25581	[Not Applicable]	0	898	[Not Available]	[Not Applicable]	[Not Available]	NOT HISPANIC OR LATINO	[Not Applicable]	[Not Available]	MALE	[Not Applicable]	Head and Neck Squamous Cell Carcinoma	No	Negative	Negative	C02.9	8070/3	C02.9	YES	Right	57	Modified Radical Neck Dissection	Modified Radical Neck Dissection	YES	[Not Available]	Negative	G2	0	0	60	[Not Available]	M0	N0	T4a	Stage IVA	7394	YES
TCGA-CR-7371	45	NO	[Not Available]	Larynx	[Not Applicable]	f8acc36b-1e7f-44b8-83b7-f894ad201833	M0	N0	T3	Stage III	2012-2-00	-16568	93	0	[Not Available]	[Not Available]	[Not Applicable]	[Not Available]	NOT HISPANIC OR LATINO	[Not Applicable]	[Not Available]	FEMALE	[Not Applicable]	Head and Neck Squamous Cell Carcinoma	No	[Not Available]	[Not Available]	C32.9	8070/3	C32.9	YES	[Not Available]	104	Modified Radical Neck Dissection	Functional (Limited) Neck Dissection	YES	[Not Available]	Negative	G2	1	[Not Available]	60	[Not Available]	M0	N1	T3	Stage III	7371	[Not Available]
TCGA-CR-5248	53	YES	[Not Available]	Tonsil	[Not Applicable]	a9017cd4-df30-46eb-b08f-39540b15243f	M0	N2c	T4a	Stage IVA	2012-02-28	-19441	[Not Applicable]	0	1662	[Not Available]	[Not Applicable]	[Not Available]	NOT HISPANIC OR LATINO	[Not Applicable]	[Not Available]	MALE	[Not Applicable]	Head and Neck Squamous Cell Carcinoma	No	[Not Available]	[Not Available]	C09.9	8070/3	C09.9	YES	[Not Available]	[Not Available]	[Not Available]	[Not Available]	NO	[Not Available]	[Not Available]	G3	[Not Available]	[Not Available]	[Not Available]	[Not Available]	[Not Available]	NX	TX	[Not Available]	5248	[Not Available]
TCGA-DQ-7588	66	YES	10	Buccal Mucosa	[Not Applicable]	8a3fdb52-63ef-48d7-95ff-167829825eb9	M0	N1	T2	Stage III	2012-02-16	-24106	427	0	[Not Available]	[Not Available]	[Not Applicable]	[Not Available]	NOT HISPANIC OR LATINO	[Not Applicable]	4	MALE	[Not Applicable]	Head and Neck Squamous Cell Carcinoma	No	[Not Available]	Negative	C14.8	8070/3	C14.8	YES	Left	30	Functional (Limited) Neck Dissection	[Not Available]	YES	NO	Negative	G3	1	[Not Available]	45	[Not Available]	[Not Available]	NX	TX	[Not Available]	7588	NO
TCGA-CV-7423	65	NO	[Not Available]	Oral Cavity	[Not Applicable]	f3a626e4-2d93-4d13-a34c-de0e0c6118ac	M0	N0	T2	Stage II	2012-02-13	-24071	3058	0	[Not Available]	[Not Available]	[Not Applicable]	[Not Available]	NOT HISPANIC OR LATINO	[Not Applicable]	[Not Available]	MALE	[Not Applicable]	Head and Neck Squamous Cell Carcinoma	No	[Not Available]	[Not Available]	C14.8	8070/3	C14.8	YES	Right	[Not Available]	[Not Available]	[Not Available]	NO	[Not Available]	Negative	G1	[Not Available]	[Not Available]	[Not Available]	[Not Available]	[Not Available]	NX	T2	Stage II	7423	[Not Available]
TCGA-DQ-7592	57	YES	3	Oral Tongue	[Not Applicable]	d82e6c52-9ea4-4f60-989c-cf95d464fd6f	M0	N2b	T4a	Stage IVA	2012-02-16	-21041	[Not Applicable]	0	299	[Not Available]	[Not Applicable]	[Not Available]	NOT HISPANIC OR LATINO	[Not Applicable]	1	MALE	[Not Applicable]	Head and Neck Squamous Cell Carcinoma	No	[Not Available]	Negative	C02.9	8070/3	C02.9	YES	Left	42	Functional (Limited) Neck Dissection	Functional (Limited) Neck Dissection	YES	NO	Negative	G2	3	[Not Available]	68	[Not Available]	[Not Available]	NX	TX	[Not Available]	7592	YES
TCGA-CX-7086	53	YES	7	Floor of mouth	[Not Applicable]	ad6c9d09-2c03-4786-a72d-dd2aa5f603d4	M0	N2c	T4a	Stage IVA	2011-10-01	-19434	[Not Applicable]	0	236	[Not Available]	[Not Applicable]	[Not Available]	NOT HISPANIC OR LATINO	[Not Applicable]	7	MALE	[Not Applicable]	Head and Neck Squamous Cell Carcinoma	No	[Not Available]	[Not Available]	C04.9	8070/3	C04.9	YES	Midline	64	Modified Radical Neck Dissection	Modified Radical Neck Dissection	YES	YES	Negative	G2	1	[Not Available]	35	[Not Available]	[Not Available]	N1	T3	Stage III	7086	NO
TCGA-CV-7243	50	YES	1	Oral Tongue	[Not Applicable]	fb7672f9-5dab-4204-a137-c5fb84903892	M0	N0	T2	Stage II	2011-12-05	-18466	[Not Applicable]	0	953	[Not Available]	[Not Applicable]	[Not Available]	NOT HISPANIC OR LATINO	[Not Applicable]	7	MALE	[Not Applicable]	Head and Neck Squamous Cell Carcinoma	No	[Not Available]	[Not Available]	C02.9	8070/3	C02.9	YES	Right	26	[Not Available]	Functional (Limited) Neck Dissection	YES	NO	Negative	G2	1	0	[Not Available]	[Not Available]	[Not Available]	N1	T2	Stage III	7243	NO
TCGA-F7-A623	70	YES	1	Larynx	[Not Applicable]	FCB0C5E5-F63C-41B3-AE0E-3D1D6AAA66E4	MX	NX	TX	[Not Available]	2013-05-28	-25592	[Not Applicable]	0	6	[Not Available]	[Not Applicable]	[Not Evaluated]	NOT HISPANIC OR LATINO	[Not Applicable]	2	MALE	[Not Applicable]	Head and Neck Squamous Cell Carcinoma	No	[Not Evaluated]	[Not Evaluated]	C32.9	8070/3	C32.2	YES	[Not Available]	6	Radical Neck Dissection	Radical Neck Dissection	YES	NO	Negative	G1	2	[Not Available]	42	[Not Evaluated]	M0	N2b	T1	Stage IVA	A623	NO
TCGA-CV-6441	60	YES	[Not Available]	Oral Tongue	[Not Applicable]	59398d50-45cf-4812-a24e-0c00c0199971	M0	N0	T3	Stage III	2011-05-13	-22025	291	0	[Not Available]	[Not Available]	[Not Applicable]	[Not Available]	HISPANIC OR LATINO	[Not Applicable]	7	MALE	[Not Applicable]	Head and Neck Squamous Cell Carcinoma	No	[Not Available]	[Not Available]	C02.9	8070/3	C02.9	YES	[Not Available]	44	Functional (Limited) Neck Dissection	Functional (Limited) Neck Dissection	YES	NO	Negative	G3	0	0	[Not Available]	[Not Available]	[Not Available]	N0	T3	Stage III	6441	YES
TCGA-BA-A6DE	70	YES	1	Oral Tongue	[Not Applicable]	116AD004-929D-4C8D-8EEE-883D132E0FE5	M0	N0	T3	Stage III	2013-07-17	-25874	[Not Applicable]	0	181	[Not Available]	[Not Applicable]	[Not Evaluated]	NOT HISPANIC OR LATINO	[Not Applicable]	6	FEMALE	[Not Applicable]	Head and Neck Squamous Cell Carcinoma	No	Negative	Negative	C02.9	8071/3	C06.8	YES	Right	73	Functional (Limited) Neck Dissection	Functional (Limited) Neck Dissection	YES	NO	Negative	G2	0	[Not Available]	60	[Not Evaluated]	M0	N0	T2	Stage II	A6DE	NO
TCGA-HD-8314	58	NO	[Not Available]	Base of tongue	[Not Applicable]	f1b7b418-80d2-4ddf-94cd-f79abba0a2a4	M0	N1	T1	Stage III	2012-08-09	-21518	[Not Applicable]	0	44	[Not Available]	[Not Applicable]	[Not Evaluated]	NOT HISPANIC OR LATINO	[Not Applicable]	[Not Available]	MALE	[Not Applicable]	Head and Neck Squamous Cell Carcinoma Basaloid Type	No	[Not Evaluated]	Positive	C01	8083/3	C01.9	YES	Left	44	Modified Radical Neck Dissection	[Not Available]	YES	YES	Close	G4	1	[Not Available]	[Not Available]	[Not Evaluated]	[Not Available]	N1	T1	Stage III	8314	NO
TCGA-F7-8489	48	NO	[Not Available]	Floor of mouth	[Not Applicable]	513b1a26-8f1b-49a0-8957-de10930e6c98	M0	N0	T2	Stage II	2012-09-10	-17873	[Not Applicable]	0	13	[Not Available]	[Not Applicable]	[Not Available]	NOT HISPANIC OR LATINO	[Not Applicable]	[Not Available]	MALE	[Not Applicable]	Head and Neck Squamous Cell Carcinoma	No	[Unknown]	[Unknown]	C04.9	8070/3	C04.9	YES	Midline	8	Functional (Limited) Neck Dissection	Functional (Limited) Neck Dissection	YES	NO	Close	G1	[Not Available]	[Not Available]	300	[Not Available]	M0	N0	T2	Stage II	8489	NO
TCGA-CR-6487	50	YES	[Not Available]	Tonsil	[Not Applicable]	9ae5101b-6031-4ab1-bfca-198c41af3184	M0	N0	T2	Stage II	2011-10-05	-18331	[Not Applicable]	0	233	[Not Available]	[Not Applicable]	[Not Available]	NOT HISPANIC OR LATINO	[Not Applicable]	[Not Available]	MALE	[Not Applicable]	Head and Neck Squamous Cell Carcinoma	No	Positive	Positive	C09.9	8070/3	C09.9	YES	Left	[Not Available]	[Not Available]	[Not Available]	NO	[Not Available]	Negative	G3	[Not Available]	[Not Available]	11	[Not Available]	M0	N0	T1	Stage I	6487	[Not Available]
TCGA-CQ-5326	67	YES	2	Alveolar Ridge	[Not Applicable]	dff4246a-57ea-46f2-a5bc-7aa82e494137	M0	N2b	T4a	Stage IVA	2011-09-26	-24473	89	0	[Not Available]	[Not Available]	[Not Applicable]	[Not Available]	NOT HISPANIC OR LATINO	[Not Applicable]	5	MALE	[Not Applicable]	Head and Neck Squamous Cell Carcinoma	No	[Not Available]	[Not Available]	C14.8	8070/3	C14.8	YES	Right	56	Functional (Limited) Neck Dissection	Functional (Limited) Neck Dissection	YES	NO	Negative	G3	19	0	40	[Not Available]	[Not Available]	N2c	T4a	Stage IVA	5326	YES
TCGA-CR-6467	59	YES	0.5	Tonsil	[Not Applicable]	89f91e36-fed8-4da3-8a35-c761d6f65285	M0	N2b	T2	Stage IVA	2011-09-14	-21689	[Not Applicable]	0	1777	[Not Available]	[Not Applicable]	[Not Available]	NOT HISPANIC OR LATINO	[Not Applicable]	7	MALE	[Not Applicable]	Head and Neck Squamous Cell Carcinoma	No	[Not Available]	[Not Available]	C09.9	8070/3	C09.9	YES	Right	41	[Not Available]	Modified Radical Neck Dissection	YES	[Not Available]	Negative	G3	1	[Not Available]	15	[Not Available]	M0	N1	T2	Stage III	6467	[Not Available]
TCGA-CR-6472	59	YES	0	Base of tongue	[Not Applicable]	0956bc67-dd55-4c54-a56a-f22f2856662a	M0	N3	T2	Stage IVB	2011-09-14	-21654	[Not Applicable]	0	1050	[Not Available]	[Not Applicable]	[Not Available]	NOT HISPANIC OR LATINO	[Not Applicable]	0	MALE	[Not Applicable]	Head and Neck Squamous Cell Carcinoma	No	[Not Available]	[Not Available]	C01	8070/3	C01.9	YES	Left	[Not Available]	[Not Available]	[Not Available]	NO	[Not Available]	[Not Available]	G3	[Not Available]	[Not Available]	[Not Available]	[Not Available]	[Not Available]	[Not Available]	[Not Available]	[Not Available]	6472	[Not Available]
TCGA-BA-5557	41	YES	0	Oral Tongue	[Not Applicable]	7e0575ce-670b-4035-8a90-4d35279707b2	M0	N2	T2	Stage IVA	2011-04-04	-15247	[Not Applicable]	0	242	242	[Not Applicable]	[Not Available]	HISPANIC OR LATINO	[Not Applicable]	0	FEMALE	[Not Applicable]	Head and Neck Squamous Cell Carcinoma	No	[Not Available]	[Not Available]	C14.8	8070/3	C14.8	YES	Right	34	[Not Available]	Modified Radical Neck Dissection	YES	NO	Negative	G2	1	[Not Available]	[Not Available]	[Not Available]	[Not Available]	N1	T1	Stage III	5557	NO
TCGA-BA-5558	65	YES	0	Hard Palate	[Not Applicable]	6a1aa50c-097c-4e04-8ddd-12d50f8a5ac2	M0	N1	T4a	Stage IVA	2011-04-04	-23984	[Not Applicable]	0	1635	1635	[Not Applicable]	[Not Available]	NOT HISPANIC OR LATINO	[Not Applicable]	0	MALE	[Not Applicable]	Head and Neck Squamous Cell Carcinoma	No	[Not Available]	[Not Available]	C14.8	8070/3	C14.8	YES	Right	37	[Not Available]	Modified Radical Neck Dissection	YES	NO	[Not Available]	G1	0	[Not Available]	[Not Available]	[Not Available]	[Not Available]	NX	TX	[Not Available]	5558	NO
TCGA-CV-7428	47	YES	3	Oral Cavity	[Not Applicable]	90d3c240-5cb6-4601-a852-b5cdfbcd6483	M0	N2a	T4a	Stage IVA	2012-02-13	-17429	1670	0	[Not Available]	[Not Available]	[Not Applicable]	[Not Available]	NOT HISPANIC OR LATINO	[Not Applicable]	7	MALE	[Not Applicable]	Head and Neck Squamous Cell Carcinoma	No	[Not Available]	[Not Available]	C14.8	8070/3	C14.8	YES	Right	10	[Not Available]	Functional (Limited) Neck Dissection	YES	[Not Available]	Positive	G2	2	[Not Available]	4	[Not Available]	[Not Available]	N2b	T4a	Stage IVA	7428	[Not Available]
TCGA-CR-7382	49	YES	[Not Available]	Oral Tongue	[Not Applicable]	f030e410-2585-461e-ad23-9fdf026ac06c	M0	N2c	T2	Stage IVA	2012-04-25	-18077	[Not Applicable]	0	796	[Not Available]	[Not Applicable]	[Not Available]	NOT HISPANIC OR LATINO	[Not Applicable]	[Not Available]	MALE	[Not Applicable]	Head and Neck Squamous Cell Carcinoma	No	[Not Available]	[Not Available]	C02.9	8070/3	C02.9	YES	Right	83	Modified Radical Neck Dissection	Modified Radical Neck Dissection	YES	[Not Available]	Negative	G2	8	[Not Available]	[Not Available]	[Not Available]	M0	N2c	T2	Stage IVA	7382	[Not Available]
TCGA-CV-7440	38	NO	[Not Available]	Larynx	[Not Applicable]	6715b957-0d48-439c-8cd7-bd9b204d39b0	M0	N0	T2	Stage II	2012-04-09	-14001	669	0	[Not Available]	[Not Available]	[Not Applicable]	[Not Available]	NOT HISPANIC OR LATINO	[Not Applicable]	[Not Available]	MALE	[Not Applicable]	Head and Neck Squamous Cell Carcinoma	Yes	[Not Available]	[Not Available]	C32.9	8070/3	C32.9	YES	Midline	[Not Available]	[Not Available]	[Not Available]	NO	YES	Negative	GX	[Not Available]	[Not Available]	21	[Not Available]	[Not Available]	NX	T2	Stage II	7440	YES
TCGA-CV-7437	77	NO	[Not Available]	Larynx	[Not Applicable]	a4cb2c52-15e2-45c8-aff9-23339217d167	M0	N0	T2	Stage II	2012-04-09	-28221	505	0	[Not Available]	[Not Available]	[Not Applicable]	[Not Available]	[Not Available]	[Not Applicable]	[Not Available]	MALE	[Not Applicable]	Head and Neck Squamous Cell Carcinoma	Yes	[Not Available]	[Not Available]	C32.9	8070/3	C32.9	YES	Right	[Not Available]	[Not Available]	[Not Available]	NO	YES	Negative	GX	[Not Available]	[Not Available]	[Not Available]	[Not Available]	[Not Available]	NX	T2	Stage II	7437	YES
TCGA-CV-7434	64	YES	1	Oral Cavity	[Not Applicable]	63b50e1c-7948-464f-bff1-8e0e5daafcc5	M0	N0	T3	Stage III	2012-02-13	-23465	217	0	[Not Available]	[Not Available]	[Not Applicable]	[Not Available]	NOT HISPANIC OR LATINO	[Not Applicable]	7	MALE	[Not Applicable]	Head and Neck Squamous Cell Carcinoma	No	[Not Available]	[Not Available]	C14.8	8070/3	C14.8	YES	Left	1	[Not Available]	Functional (Limited) Neck Dissection	YES	[Not Available]	Negative	G2	1	[Not Available]	80	[Not Available]	[Not Available]	N1	T4a	Stage IVA	7434	YES
TCGA-CV-7432	79	NO	[Not Available]	Oral Cavity	[Not Applicable]	eaf674dd-9909-4879-b9a3-74253169eddd	M0	N1	T2	Stage III	2012-02-13	-28875	2570	0	[Not Available]	[Not Available]	[Not Applicable]	[Not Available]	NOT HISPANIC OR LATINO	[Not Applicable]	[Not Available]	MALE	[Not Applicable]	Head and Neck Squamous Cell Carcinoma	No	[Not Available]	[Not Available]	C14.8	8070/3	C14.8	YES	Left	20	Functional (Limited) Neck Dissection	[Not Available]	YES	[Not Available]	Negative	G1	0	[Not Available]	61	[Not Available]	[Not Available]	N0	T2	Stage II	7432	YES
TCGA-CV-6954	59	YES	3	Oral Tongue	[Not Applicable]	402fd96c-76d3-4ac2-9f64-77bd34be0adb	M0	N1	T4a	Stage IVA	2011-09-08	-21556	2002	0	[Not Available]	[Not Available]	[Not Applicable]	[Not Available]	[Not Available]	[Not Applicable]	7	MALE	[Not Applicable]	Head and Neck Squamous Cell Carcinoma	No	[Not Available]	[Not Available]	C02.9	8070/3	C02.9	YES	[Not Available]	22	Functional (Limited) Neck Dissection	Functional (Limited) Neck Dissection	YES	NO	Negative	G2	0	0	[Not Available]	[Not Available]	[Not Available]	NX	T4a	Stage IVA	6954	NO
TCGA-CV-6935	67	YES	0	Larynx	[Not Applicable]	0871333c-1088-4af1-a365-12256643c5bd	M0	N0	T3	Stage III	2011-09-09	-24799	295	0	[Not Available]	[Not Available]	[Not Applicable]	[Not Available]	NOT HISPANIC OR LATINO	[Not Applicable]	0	MALE	[Not Applicable]	Head and Neck Squamous Cell Carcinoma	No	[Not Available]	[Not Available]	C32.9	8070/3	C32.9	YES	[Not Available]	4	[Not Available]	[Not Available]	YES	YES	Negative	G3	4	0	[Not Available]	[Not Available]	[Not Available]	N2c	T3	Stage IVA	6935	YES
TCGA-CN-6988	47	YES	6	Larynx	[Not Applicable]	426a24aa-82c3-42a4-90df-4837871ee286	M0	N2b	T4a	Stage IVA	2011-08-17	-17308	[Not Applicable]	0	42	[Not Available]	[Not Applicable]	Unamplified	NOT HISPANIC OR LATINO	[Not Applicable]	7	MALE	[Not Applicable]	Head and Neck Squamous Cell Carcinoma	No	Negative	Negative	C32.9	8070/3	C32.9	YES	[Not Available]	81	Functional (Limited) Neck Dissection	Functional (Limited) Neck Dissection	YES	YES	Negative	G3	2	0	40	[Not Available]	[Not Available]	N2b	T4a	Stage IVA	6988	NO
TCGA-CV-6948	79	NO	[Not Available]	Floor of mouth	[Not Applicable]	fcf0dc48-b889-4593-a15b-aa715aae7bf5	M0	N0	T4a	Stage IVA	2011-08-25	-29153	1288	0	[Not Available]	[Not Available]	[Not Applicable]	[Not Available]	NOT HISPANIC OR LATINO	[Not Applicable]	[Not Available]	FEMALE	[Not Applicable]	Head and Neck Squamous Cell Carcinoma	No	[Not Available]	[Not Available]	C04.9	8070/3	C04.9	YES	[Not Available]	44	Functional (Limited) Neck Dissection	Functional (Limited) Neck Dissection	YES	[Not Available]	Negative	G2	30	0	[Not Available]	[Not Available]	[Not Available]	N3	T4a	Stage IVB	6948	[Not Available]
TCGA-CN-6992	61	YES	16	Larynx	[Not Applicable]	547de7d8-c2f1-41d7-a0b4-cc6f39712301	M0	N1	T4a	Stage IVA	2011-08-17	-22598	[Not Applicable]	0	83	[Not Available]	[Not Applicable]	[Not Available]	NOT HISPANIC OR LATINO	[Not Applicable]	7	MALE	[Not Applicable]	Head and Neck Squamous Cell Carcinoma	No	Negative	Negative	C32.9	8070/3	C32.9	YES	[Not Available]	48	Functional (Limited) Neck Dissection	Functional (Limited) Neck Dissection	YES	YES	Negative	G2	3	0	90	[Not Available]	[Not Available]	N2b	T3	Stage IVA	6992	NO
TCGA-CQ-5331	73	NO	[Not Available]	Hard Palate	[Not Applicable]	dbf4e04d-095e-4554-a48c-fe7cb711ac42	M0	N0	T4a	Stage IVA	2011-09-27	-26900	[Not Applicable]	0	1028	[Not Available]	[Not Applicable]	[Not Available]	NOT HISPANIC OR LATINO	[Not Applicable]	[Not Available]	FEMALE	[Not Applicable]	Head and Neck Squamous Cell Carcinoma	No	[Not Available]	[Not Available]	C14.8	8070/3	C14.8	YES	Right	[Not Available]	[Not Available]	[Not Available]	NO	NO	Negative	G2	[Not Available]	[Not Available]	15	[Not Available]	[Not Available]	NX	T2	[Not Available]	5331	NO
TCGA-CR-6470	38	YES	2.5	Tonsil	[Not Applicable]	cd032ddb-55f2-4c77-8dcf-e4e630f7de6f	M0	N2c	T1	Stage IVA	2011-09-14	-14133	[Not Applicable]	0	1521	[Not Available]	[Not Applicable]	[Not Available]	NOT HISPANIC OR LATINO	[Not Applicable]	5	MALE	[Not Applicable]	Head and Neck Squamous Cell Carcinoma	No	[Not Available]	[Not Available]	C09.9	8070/3	C09.9	YES	Right	24	Modified Radical Neck Dissection	Modified Radical Neck Dissection	YES	[Not Available]	Negative	G2	0	[Not Available]	[Not Available]	[Not Available]	M0	N0	T2	Stage II	6470	[Not Available]
TCGA-CR-6493	69	YES	[Not Available]	Oral Tongue	[Not Applicable]	b43b8aed-d166-4f00-8144-24ad3fe314ed	M0	N2b	T3	Stage IVA	2011-10-05	-25431	282	0	[Not Available]	[Not Available]	[Not Applicable]	[Not Available]	NOT HISPANIC OR LATINO	[Not Applicable]	[Not Available]	MALE	[Not Applicable]	Head and Neck Squamous Cell Carcinoma	No	[Not Available]	[Not Available]	C02.9	8070/3	C02.9	YES	Right	16	[Not Available]	Modified Radical Neck Dissection	YES	NO	Negative	G2	2	[Not Available]	15	[Not Available]	[Not Available]	N2b	T3	Stage IVA	6493	YES
TCGA-BA-6872	47	YES	6	Floor of mouth	[Not Applicable]	3e5f451a-5882-4914-ae1a-95c898c2bcca	M0	N2c	T3	Stage IVA	2011-07-07	-17286	395	0	[Not Available]	[Not Available]	[Not Applicable]	[Not Available]	NOT HISPANIC OR LATINO	[Not Applicable]	7	MALE	[Not Applicable]	Head and Neck Squamous Cell Carcinoma	No	[Not Available]	[Not Available]	C04.9	8070/3	C04.9	YES	Right	50	Functional (Limited) Neck Dissection	Modified Radical Neck Dissection	YES	[Not Available]	Negative	G2	6	[Not Available]	40	[Not Available]	[Not Available]	NX	TX	[Not Available]	6872	[Not Available]
TCGA-CR-6480	53	YES	[Not Available]	Tonsil	[Not Applicable]	ba9d4568-71a8-41fc-a2be-0bf784e36d6a	M0	N2a	T2	Stage IVA	2011-09-21	-19472	[Not Applicable]	0	362	[Not Available]	[Not Applicable]	[Not Available]	NOT HISPANIC OR LATINO	[Not Applicable]	[Not Available]	MALE	[Not Applicable]	Head and Neck Squamous Cell Carcinoma	No	Positive	Positive	C09.9	8070/3	C09.9	YES	Right	[Not Available]	[Not Available]	[Not Available]	NO	[Not Available]	[Not Available]	G2	[Not Available]	[Not Available]	[Not Available]	[Not Available]	[Not Available]	[Not Available]	[Not Available]	[Not Available]	6480	[Not Available]
TCGA-CN-4723	67	YES	[Not Available]	Larynx	[Not Applicable]	96163e94-4a14-4907-a57a-cfab4caf19a4	M0	N0	T4a	Stage IVA	2011-04-27	-24815	[Not Applicable]	0	412	412	[Not Applicable]	[Not Available]	NOT HISPANIC OR LATINO	[Not Applicable]	[Not Available]	MALE	[Not Applicable]	Head and Neck Squamous Cell Carcinoma	No	[Not Available]	[Not Available]	C32.9	8070/3	C32.9	YES	[Not Available]	55	Modified Radical Neck Dissection	Modified Radical Neck Dissection	YES	NO	Negative	G2	0	0	[Not Available]	[Not Available]	[Not Available]	N0	T4a	Stage IVA	4723	NO
TCGA-BA-4074	69	YES	[Not Available]	Oral Tongue	[Not Applicable]	a63ca97d-ef31-4118-9547-a6730967290f	M0	N2c	T3	Stage IVA	2011-01-14	-25282	461	0	461	436	[Not Applicable]	[Not Available]	NOT HISPANIC OR LATINO	[Not Applicable]	[Not Available]	MALE	[Not Applicable]	Head and Neck Squamous Cell Carcinoma	No	[Not Available]	[Not Available]	C02.9	8070/3	C02.9	YES	Left	47	Modified Radical Neck Dissection	Modified Radical Neck Dissection	YES	[Not Available]	Positive	G3	5	[Not Available]	51	[Not Available]	M0	N2c	T2	Stage IVA	4074	[Not Available]
TCGA-CN-4725	60	NO	[Not Available]	Oral Tongue	[Not Applicable]	3be2ace5-1c2a-49e9-8da9-ceed6119530b	M0	N0	T2	Stage II	2011-04-27	-22170	[Not Applicable]	0	310	310	[Not Applicable]	Amplified	NOT HISPANIC OR LATINO	[Not Applicable]	[Not Available]	MALE	[Not Applicable]	Head and Neck Squamous Cell Carcinoma	No	Negative	Negative	C02.9	8070/3	C02.9	YES	[Not Available]	16	[Not Available]	Modified Radical Neck Dissection	YES	NO	Negative	G2	0	0	[Not Available]	[Not Available]	[Not Available]	N0	T2	Stage II	4725	YES
TCGA-CN-5361	80	YES	[Not Available]	Larynx	[Not Applicable]	044579ef-16a6-4f00-b951-edc423d8a14f	[Not Available]	NX	TX	[Not Available]	2011-05-03	-29383	[Not Applicable]	0	193	193	[Not Applicable]	[Not Available]	NOT HISPANIC OR LATINO	[Not Applicable]	[Not Available]	MALE	[Not Applicable]	Head and Neck Squamous Cell Carcinoma	No	[Not Available]	[Not Available]	C32.9	8070/3	C32.9	YES	[Not Available]	56	Functional (Limited) Neck Dissection	Functional (Limited) Neck Dissection	YES	YES	Negative	G2	1	0	25	[Not Available]	M0	N2a	T4a	Stage IVA	5361	YES
TCGA-CN-5359	59	YES	[Not Available]	Floor of mouth	[Not Applicable]	bfaa4b3f-3e38-478e-99b3-013f2cda80f5	M0	N1	T4a	Stage IVA	2011-05-04	-21857	377	0	377	376	[Not Applicable]	Unamplified	NOT HISPANIC OR LATINO	[Not Applicable]	[Not Available]	MALE	[Not Applicable]	Head and Neck Squamous Cell Carcinoma	No	Negative	Negative	C04.9	8070/3	C04.9	YES	[Not Available]	29	Functional (Limited) Neck Dissection	Functional (Limited) Neck Dissection	YES	NO	Negative	G2	3	0	29	[Not Available]	M0	N2b	T4a	Stage IVA	5359	YES
TCGA-CN-5374	56	[Not Available]	[Not Available]	Tonsil	[Not Applicable]	d7641ca1-a062-4dd2-9414-447af7311a84	M0	N2	T2	Stage IVA	2011-05-03	-20453	[Not Applicable]	0	274	274	[Not Applicable]	[Not Available]	NOT HISPANIC OR LATINO	[Not Applicable]	[Not Available]	FEMALE	[Not Applicable]	Head and Neck Squamous Cell Carcinoma	No	Positive	[Not Available]	C09.9	8070/3	C09.9	YES	Left	[Not Available]	[Not Available]	[Not Available]	NO	[Not Available]	Positive	G3	[Not Available]	0	30	[Not Available]	M0	N2	T2	Stage IVA	5374	[Not Available]
TCGA-BA-4078	83	NO	[Not Available]	Larynx	[Not Applicable]	c7353d6a-82a2-4a0d-8cd4-8c8957943edb	M0	N2a	T2	Stage IVA	2010-12-10	-30479	276	0	276	170	[Not Applicable]	[Not Available]	NOT HISPANIC OR LATINO	[Not Applicable]	[Not Available]	MALE	[Not Applicable]	Head and Neck Squamous Cell Carcinoma	No	[Not Available]	[Not Available]	C32.9	8070/3	C32.9	YES	[Not Available]	52	Radical Neck Dissection	Functional (Limited) Neck Dissection	YES	NO	[Not Available]	G2	4	[Not Available]	75	[Not Available]	[Not Available]	[Not Available]	[Not Available]	[Not Available]	4078	[Not Available]
TCGA-CN-5365	38	YES	[Not Available]	Tonsil	[Not Applicable]	4cffea0b-90a7-4c86-a73f-bb8feca3ada7	M1	N2	T1	Stage IVC	2011-05-03	-14190	351	0	351	350	[Not Applicable]	[Not Available]	NOT HISPANIC OR LATINO	[Not Applicable]	[Not Available]	MALE	[Not Applicable]	Head and Neck Squamous Cell Carcinoma	No	[Not Available]	[Not Available]	C09.9	8070/3	C09.9	YES	Right	9	[Not Available]	Modified Radical Neck Dissection	YES	YES	Negative	G2	1	0	26	[Not Available]	[Not Available]	N3	T2	Stage IVB	5365	NO
TCGA-CN-4728	56	YES	7	Oral Cavity	[Not Applicable]	7152edc3-0a5b-4aed-b0c6-63f913dff272	M0	N2	T2	Stage IVA	2011-04-28	-20660	[Not Applicable]	0	325	325	[Not Applicable]	[Not Available]	NOT HISPANIC OR LATINO	[Not Applicable]	7	MALE	[Not Applicable]	Head and Neck Squamous Cell Carcinoma	No	[Not Available]	Negative	C14.8	8070/3	C14.8	YES	[Not Available]	58	Functional (Limited) Neck Dissection	Functional (Limited) Neck Dissection	[Not Available]	YES	Negative	G2	2	0	40	[Not Available]	[Not Available]	N2b	T3	Stage IVA	4728	YES
TCGA-MT-A51W	52	YES	7	Tonsil	[Not Applicable]	6EA380AD-D73D-41B2-B448-2D224DEEC01B	M0	NX	T1	Stage I	2012-09-28	-19098	[Not Applicable]	0	14	[Not Available]	[Not Applicable]	[Not Evaluated]	NOT HISPANIC OR LATINO	[Not Applicable]	4	FEMALE	[Not Applicable]	Head and Neck Squamous Cell Carcinoma	No	Negative	Negative	C02.9	8070/3	C02.9	YES	Left	[Not Available]	[Not Available]	[Not Available]	NO	NO	Negative	G2	[Not Available]	[Not Available]	10	[Not Evaluated]	M0	N0	T1	Stage I	A51W	NO
TCGA-MT-A51X	30	NO	[Not Available]	Oral Tongue	[Not Applicable]	375E4B96-49DA-4F65-9878-29F56FDA9C2E	M0	N2b	T1	Stage IVA	2012-09-28	-10976	[Not Applicable]	0	34	[Not Available]	[Not Applicable]	[Not Available]	NOT HISPANIC OR LATINO	[Not Applicable]	[Not Available]	MALE	[Not Applicable]	Head and Neck Squamous Cell Carcinoma	No	[Not Available]	[Not Available]	C02.9	8071/3	C02.9	YES	Right	35	Modified Radical Neck Dissection	Modified Radical Neck Dissection	YES	YES	Negative	G1	2	[Not Available]	28.5	[Not Available]	M0	N2b	T1	Stage IVA	A51X	[Not Available]
TCGA-CN-4727	56	YES	[Not Available]	Larynx	[Not Applicable]	12d05e8f-8d13-47c1-b713-2250f6abcef9	M0	N0	T4a	Stage IVA	2011-04-28	-20748	[Not Applicable]	0	194	194	[Not Applicable]	Unamplified	NOT HISPANIC OR LATINO	[Not Applicable]	[Not Available]	MALE	[Not Applicable]	Head and Neck Squamous Cell Carcinoma	No	Negative	Negative	C32.9	8070/3	C32.9	YES	[Not Available]	37	Functional (Limited) Neck Dissection	Functional (Limited) Neck Dissection	YES	NO	Negative	G2	0	0	80	[Not Available]	[Not Available]	N0	T4a	Stage IVA	4727	NO
TCGA-BA-4076	39	YES	[Not Available]	Larynx	[Not Applicable]	7de19081-d5fd-468c-ad0d-f6e3e8b2ad70	M0	N2c	T3	Stage IVA	2010-12-10	-14404	415	0	415	236	[Not Applicable]	[Not Available]	NOT HISPANIC OR LATINO	[Not Applicable]	[Not Available]	MALE	[Not Applicable]	Head and Neck Squamous Cell Carcinoma	No	[Not Available]	[Not Available]	C32.9	8070/3	C32.9	YES	Right	[Not Available]	Functional (Limited) Neck Dissection	Modified Radical Neck Dissection	YES	[Not Available]	[Not Available]	G2	[Not Available]	[Not Available]	30	[Not Available]	[Not Available]	NX	TX	[Not Available]	4076	[Not Available]
TCGA-CN-5366	51	YES	6	Hypopharynx	[Not Applicable]	30eb06a5-8e88-4c46-bebb-fb93ca07f108	M0	N2c	T4a	Stage IVA	2011-05-03	-18903	360	0	360	359	[Not Applicable]	[Not Available]	NOT HISPANIC OR LATINO	[Not Applicable]	7	MALE	[Not Applicable]	Head and Neck Squamous Cell Carcinoma	No	[Not Available]	[Not Available]	C32.9	8070/3	C32.9	YES	[Not Available]	47	Functional (Limited) Neck Dissection	Modified Radical Neck Dissection	YES	[Not Available]	Negative	G2	9	0	80	[Not Available]	M0	N2c	T4a	Stage IVA	5366	YES
TCGA-CN-5369	90	NO	[Not Available]	Hard Palate	[Not Applicable]	b98867d7-7d5a-4c58-8878-37bee6f2f4fa	M0	N1	T4a	Stage IVA	2011-05-04	-32872	380	0	380	379	[Not Applicable]	[Not Available]	NOT HISPANIC OR LATINO	[Not Applicable]	[Not Available]	FEMALE	[Not Applicable]	Head and Neck Squamous Cell Carcinoma	No	[Not Available]	[Not Available]	C05.0	8070/3	C05.0	YES	[Not Available]	82	Functional (Limited) Neck Dissection	Functional (Limited) Neck Dissection	YES	NO	Negative	G3	0	0	[Not Available]	[Not Available]	M0	N0	T4a	Stage IVA	5369	YES
TCGA-HD-A4C1	41	NO	[Not Available]	Buccal Mucosa	[Not Applicable]	765CC306-BDAE-4CAF-AD1E-35B8FE95C220	M0	N2	T3	Stage IVA	2013-01-25	-15095	[Not Applicable]	0	0	[Not Available]	[Not Applicable]	[Unknown]	NOT HISPANIC OR LATINO	[Not Applicable]	[Not Available]	FEMALE	[Not Applicable]	Head and Neck Squamous Cell Carcinoma	No	[Not Evaluated]	Negative	C06.0	8070/3	C06.0	YES	Left	42	Radical Neck Dissection	Radical Neck Dissection	YES	NO	Close	G1	7	[Not Available]	[Not Available]	[Unknown]	MX	N2b	T4a	Stage IVA	A4C1	NO
TCGA-CN-A49B	71	YES	7	Larynx	[Not Applicable]	6F02648B-0C48-46EA-874A-407F951F0409	M0	N1	T3	Stage III	2012-12-03	-26154	[Not Applicable]	0	447	[Not Available]	[Not Applicable]	[Not Evaluated]	NOT HISPANIC OR LATINO	[Not Applicable]	7	MALE	[Not Applicable]	Head and Neck Squamous Cell Carcinoma	No	Negative	Negative	C32.9	8070/3	C32.9	YES	[Not Available]	39	Functional (Limited) Neck Dissection	Functional (Limited) Neck Dissection	YES	YES	Negative	G3	1	[Not Available]	40	[Not Evaluated]	MX	N1	T3	Stage III	A49B	NO
TCGA-D6-6826	64	NO	[Not Available]	Larynx	[Not Applicable]	31243867-8e9f-46e9-a213-b83544eb8028	M0	N2	T4a	Stage IVA	2011-10-07	-23722	[Not Applicable]	0	153	[Not Available]	[Not Applicable]	[Not Available]	NOT HISPANIC OR LATINO	[Not Applicable]	[Not Available]	FEMALE	[Not Applicable]	Head and Neck Squamous Cell Carcinoma	No	[Not Available]	[Not Available]	C32.9	8070/3	C32.9	YES	Midline	5	[Not Available]	Functional (Limited) Neck Dissection	YES	[Not Available]	Negative	G2	0	0	[Not Available]	[Not Available]	[Not Available]	N2b	T4a	Stage IVA	6826	[Not Available]
TCGA-CQ-6229	61	NO	[Not Available]	Oral Tongue	[Not Applicable]	a091822c-447a-49a5-8c20-e329df79599c	M0	N1	T2	Stage III	2011-10-06	-22541	[Not Applicable]	0	814	[Not Available]	[Not Applicable]	[Not Available]	NOT HISPANIC OR LATINO	[Not Applicable]	[Not Available]	MALE	[Not Applicable]	Head and Neck Squamous Cell Carcinoma	No	[Not Available]	[Not Available]	C02.9	8070/3	C02.9	YES	Right	21	[Not Available]	Functional (Limited) Neck Dissection	YES	NO	Close	G2	0	0	[Not Available]	[Not Available]	[Not Available]	N0	T2	Stage II	6229	YES
TCGA-CQ-6227	77	YES	3	Oral Cavity	[Not Applicable]	5d227ea8-bd74-4e8f-9bee-9d981f03d66f	M0	N1	T3	Stage III	2011-10-06	-28466	128	0	[Not Available]	[Not Available]	[Not Applicable]	[Not Available]	NOT HISPANIC OR LATINO	[Not Applicable]	7	MALE	[Not Applicable]	Head and Neck Squamous Cell Carcinoma	No	[Not Available]	[Not Available]	C14.8	8070/3	C14.8	YES	Left	59	Functional (Limited) Neck Dissection	Functional (Limited) Neck Dissection	YES	NO	Close	G2	8	0	20	[Not Available]	[Not Available]	N2c	T3	Stage IVA	6227	YES
TCGA-CQ-6225	65	NO	[Not Available]	Oral Tongue	[Not Applicable]	90f44998-3c05-44b2-9501-bbd0f43c5147	M0	N0	T2	Stage II	2011-12-13	-23988	403	0	[Not Available]	[Not Available]	[Not Applicable]	[Not Available]	NOT HISPANIC OR LATINO	[Not Applicable]	[Not Available]	MALE	[Not Applicable]	Head and Neck Squamous Cell Carcinoma	Yes	[Not Available]	[Not Available]	C14.8	8070/3	C14.8	YES	Left	25	Functional (Limited) Neck Dissection	[Not Available]	YES	NO	Close	G2	0	0	[Not Available]	[Not Available]	[Not Available]	N0	T3	Stage III	6225	YES
TCGA-CQ-6223	69	NO	[Not Available]	Alveolar Ridge	[Not Applicable]	d9e8c707-e61a-4813-8dc0-2472e9ccf12b	M0	N0	T4a	Stage IVA	2011-10-03	-25266	[Not Applicable]	0	1057	[Not Available]	[Not Applicable]	[Not Available]	NOT HISPANIC OR LATINO	[Not Applicable]	[Not Available]	MALE	[Not Applicable]	Head and Neck Squamous Cell Carcinoma	No	[Not Available]	[Not Available]	C14.8	8070/3	C14.8	YES	Right	32	[Not Available]	Modified Radical Neck Dissection	YES	NO	Negative	G2	0	0	22	[Not Available]	[Not Available]	N0	T2	Stage II	6223	NO
TCGA-CQ-6220	69	YES	[Not Available]	Buccal Mucosa	[Not Applicable]	96d0cefe-7949-4736-a7dc-1e4fa94765ec	M0	N1	T2	Stage III	2011-09-27	-25366	984	0	[Not Available]	[Not Available]	[Not Applicable]	[Not Available]	NOT HISPANIC OR LATINO	[Not Applicable]	[Not Available]	MALE	[Not Applicable]	Head and Neck Squamous Cell Carcinoma	No	[Not Available]	[Not Available]	C14.8	8070/3	C14.8	YES	Left	42	Radical Neck Dissection	[Not Available]	YES	NO	Close	G2	0	0	[Not Available]	[Not Available]	[Not Available]	N0	T3	Stage III	6220	YES
TCGA-CQ-6219	50	YES	1.7	Oral Tongue	[Not Applicable]	0ca3d25a-22e9-4e40-834b-65f402535005	M0	N2b	T3	Stage IVA	2011-09-27	-18578	478	0	[Not Available]	[Not Available]	[Not Applicable]	[Not Available]	NOT HISPANIC OR LATINO	[Not Applicable]	7	FEMALE	[Not Applicable]	Head and Neck Squamous Cell Carcinoma	No	[Not Available]	[Not Available]	C02.9	8070/3	C02.9	YES	Right	55	Functional (Limited) Neck Dissection	Functional (Limited) Neck Dissection	YES	NO	Negative	G2	1	0	35	[Not Available]	[Not Available]	N2a	T3	Stage IVA	6219	YES
TCGA-CQ-6218	52	NO	[Not Available]	Floor of mouth	[Not Applicable]	64260b33-dac0-4442-82c8-04f0c9ea8a01	M0	N0	T3	Stage III	2011-09-27	-19095	[Not Applicable]	0	870	[Not Available]	[Not Applicable]	[Not Available]	NOT HISPANIC OR LATINO	[Not Applicable]	[Not Available]	FEMALE	[Not Applicable]	Head and Neck Squamous Cell Carcinoma	No	[Not Available]	[Not Available]	C02.9	8070/3	C02.9	YES	Right	15	[Not Available]	Functional (Limited) Neck Dissection	YES	NO	Negative	G2	2	0	30	[Not Available]	[Not Available]	N2b	T3	Stage IVA	6218	YES
TCGA-D6-6825	73	YES	2	Oral Tongue	[Not Applicable]	42bc2336-2408-441a-83b9-aadc9700f750	M0	N0	T3	Stage III	2011-10-07	-26976	[Not Applicable]	0	152	[Not Available]	[Not Applicable]	[Not Available]	NOT HISPANIC OR LATINO	[Not Applicable]	5	MALE	[Not Applicable]	Head and Neck Squamous Cell Carcinoma	No	[Not Available]	[Not Available]	C02.9	8070/3	C02.9	YES	Right	9	[Not Available]	Functional (Limited) Neck Dissection	YES	[Not Available]	Negative	G2	0	0	300	[Not Available]	[Not Available]	N0	T1	Stage I	6825	[Not Available]
TCGA-D6-6824	61	YES	1	Larynx	[Not Applicable]	63f6a127-e4e8-4e1c-8236-a2adb9594c8f	M0	N1	T4a	Stage IVA	2011-09-07	-22632	[Not Applicable]	0	77	[Not Available]	[Not Applicable]	[Not Available]	NOT HISPANIC OR LATINO	[Not Applicable]	7	MALE	[Not Applicable]	Head and Neck Squamous Cell Carcinoma	No	[Not Available]	[Not Available]	C32.9	8070/3	C32.9	YES	Midline	25	Functional (Limited) Neck Dissection	Functional (Limited) Neck Dissection	YES	[Not Available]	Close	G2	[Not Available]	[Not Available]	40	[Not Available]	[Not Available]	N0	T4a	Stage IVA	6824	[Not Available]
TCGA-CQ-6222	63	NO	[Not Available]	Oral Tongue	[Not Applicable]	e1670628-632d-4305-be07-9b9b6bea3350	M0	N2b	T3	Stage IVA	2011-10-03	-23326	[Not Applicable]	0	1160	[Not Available]	[Not Applicable]	[Not Available]	NOT HISPANIC OR LATINO	[Not Applicable]	[Not Available]	MALE	[Not Applicable]	Head and Neck Squamous Cell Carcinoma	No	[Not Available]	[Not Available]	C02.9	8070/3	C02.9	YES	Right	66	[Not Available]	Modified Radical Neck Dissection	YES	NO	Negative	G2	2	0	10	[Not Available]	[Not Available]	N2b	T2	Stage IVA	6222	NO
TCGA-CQ-6228	71	YES	[Not Available]	Floor of mouth	[Not Applicable]	e303b8c4-6428-4134-bb9d-a95dc1d8e35e	M0	N1	T2	Stage III	2011-10-06	-25942	455	0	[Not Available]	[Not Available]	[Not Applicable]	[Not Available]	NOT HISPANIC OR LATINO	[Not Applicable]	[Not Available]	FEMALE	[Not Applicable]	Head and Neck Squamous Cell Carcinoma	No	[Not Available]	[Not Available]	C14.8	8070/3	C14.8	YES	Midline	76	[Not Available]	Functional (Limited) Neck Dissection	YES	NO	Negative	G2	14	0	50	[Not Available]	[Not Available]	N2b	T1	Stage IVA	6228	NO
TCGA-CQ-6224	52	YES	1	Oral Tongue	[Not Applicable]	d86fd392-fa5c-4142-a647-440e6c32d478	M0	N0	T2	Stage II	2011-10-05	-19051	[Not Applicable]	0	984	[Not Available]	[Not Applicable]	[Not Available]	NOT HISPANIC OR LATINO	[Not Applicable]	2	MALE	[Not Applicable]	Head and Neck Squamous Cell Carcinoma	No	[Not Available]	[Not Available]	C02.9	8070/3	C02.9	YES	Left	29	Functional (Limited) Neck Dissection	[Not Available]	YES	NO	Negative	G3	3	0	35	[Not Available]	[Not Available]	N2b	T2	Stage IVA	6224	YES
[truncated: 84 more rows]
[truncated: 22 more columns]

## Sheet: clinical_radiation_hnsc
bcr_patient_barcode	bcr_radiation_barcode	anatomic_treatment_site	bcr_radiation_uuid	course_number	date_of_form_completion	days_to_radiation_therapy_end	days_to_radiation_therapy_start	measure_of_response	numfractions	radiation_dosage	radiation_treatment_ongoing	radiation_type	radiation_type_notes	regimen_indication	regimen_indication_notes	units
[truncated: 208 more rows]

[truncated: 1 more sheets: Key to institutions]
