# Supplementary material for: Intra-tumor Genetic Heterogeneity and Mortality in Head and Neck Cancer: Analysis of Data from The Cancer Genome Atlas
Source: PLoS Med. 2015 Feb 10;12(2):e1001786. doi: 10.1371/journal.pmed.1001786 (PMC4323109; doi:10.1371/journal.pmed.1001786)
Supplement: S1 Table — (XLS) [file pmed.1001786.s002.xls]

## Sheet: Table S1
S1_Table. Clinical characteristics by HPV status
	HPV status
	negative		positive		unknown
Age*	number	percent#	number	percent	number	percent
<56	68	28.0992	15	41.6667	10	37.037
56 to 65	80	33.0579	12	33.3333	10	37.037
>65	94	38.843	9	25	7	25.9259
Gender*
Female	72	29.7521	4	11.1111	8	29.6296
Male	170	70.2479	32	88.8889	19	70.3704
Race
White	207	85.5372	34	94.4444	23	85.1852
American Indian/Alaska Native	1	0.413223	0	0	0	0
Asian	3	1.23967	0	0	2	7.40741
Black/African American	24	9.91736	2	5.55556	2	7.40741
NA	7	2.89256	0	0	0	0
Ethnicity
Not Hispanic/Latino	221	91.3223	34	94.4444	26	96.2963
Hispanic/Latino	13	5.3719	0	0	1	3.7037
NA	8	3.30579	2	5.55556	0	0
Alcohol use (drinks per day)
<1	16	6.61157	6	16.6667	2	7.40741
1 to 3	26	10.7438	6	16.6667	3	11.1111
> 3	48	19.8347	5	13.8889	8	29.6296
NA	152	62.8099	19	52.7778	14	51.8519
Tobacco history
Never smoked/quit > 15 years	84	34.7107	14	38.8889	11	40.7407
Current smoker/quit <= 15 years	150	61.9835	22	61.1111	14	51.8519
NA	8	3.30579	0	0	2	7.40741
Prior cancer diagnosis*
No	232	95.8678	32	88.8889	24	88.8889
Yes	10	4.13223	4	11.1111	3	11.1111
Neoadjuvant history
No	236	97.5207	34	94.4444	26	96.2963
Yes	6	2.47934	2	5.55556	1	3.7037
Tumor site**
Oral†	159	65.7025	12	33.3333	14	51.8519
Oropharynx†	11	4.54545	22	61.1111	6	22.2222
Larynx	71	29.3388	1	2.77778	6	22.2222
Hypopharynx	1	0.413223	1	2.77778	1	3.7037
T classification
1	16	6.61157	3	8.33333	5	18.5185
2	69	28.5124	15	41.6667	8	29.6296
3	66	27.2727	7	19.4444	8	29.6296
4	91	37.6033	11	30.5556	6	22.2222
Tumor histologic grade*
G1	22	9.09091	1	2.77778	2	7.40741
G2	162	66.9421	13	36.1111	12	44.4444
G3	53	21.9008	18	50	8	29.6296
G4	0	0	1	2.77778	3	11.1111
GX/NA	5	2.06612	3	8.33333	2	7.40741
Tumor margins**
Negative	182	75.2066	18	50	13	48.1481
Close	19	7.85124	0	0	1	3.7037
Positive	16	6.61157	7	19.4444	4	14.8148
NA	25	10.3306	11	30.5556	9	33.3333
Perineural invasion**
Absent	86	35.5372	9	25	6	22.2222
Present	95	39.2562	3	8.33333	8	29.6296
NA	61	25.2066	24	66.6667	13	48.1481
Lymphovascular invasion**
Absent	115	47.5207	11	30.5556	7	25.9259
Present	57	23.5537	2	5.55556	6	22.2222
NA	70	28.9256	23	63.8889	14	51.8519
N classification
0	107	44.2149	13	36.1111	10	37.037
1	34	14.0496	5	13.8889	1	3.7037
2	95	39.2562	17	47.2222	14	51.8519
3	5	2.06612	1	2.77778	2	7.40741
NA	1	0.413223	0	0	0	0
Extracapsular spread**
None	115	47.5207	10	27.7778	11	40.7407
Microscopic	34	14.0496	1	2.77778	2	7.40741
Gross	17	7.02479	0	0	1	3.7037
NA	76	31.405	25	69.4444	13	48.1481
# Percent of patients within the HPV class having the indicated characteristic
* Possible non-independence among HPV classes (0.05 < p < 0.10, linear analysis for age, Fisher exact test for categorical variables).
** Distribution not independent among HPV classes by Fisher exact test at p < 0.05
† Oral includes oral cavity, oral tongue, lip, alveolar ridge, buccal mucosa, floor of mouth, hard palate; oropharynx also includes base of tongue and tonsil.
NA: not available or not applicable
