# Supplementary material for: Intra-tumor Genetic Heterogeneity and Mortality in Head and Neck Cancer: Analysis of Data from The Cancer Genome Atlas
Source: PLoS Med. 2015 Feb 10;12(2):e1001786. doi: 10.1371/journal.pmed.1001786 (PMC4323109; doi:10.1371/journal.pmed.1001786)
Supplement: S2 Table — (XLS) [file pmed.1001786.s003.xls]

## Sheet: Table S2
S2_Table				Relation to overall survival, adjusted for HPV
	number	percent		HR	95% CI	p-value
Clinical characteristics
Age				1.02/year	1.003 - 1.035	0.021
<56	83	29.8561
56 to 65	92	33.0935
>65	103	37.0504
Gender
Female	76	27.3381		1
Male	202	72.6619		0.87	0.59 - 1.26	0.46
Race
White	241	86.6906		1
American Indian/Alaska Native	1	0.359712		no deaths
Asian	3	1.07914		0.8	0.11 - 5.75	0.82
Black/African American	26	9.35252		1.37	0.78 - 2.39	0.27
NA	7	2.51799
Ethnicity
Hispanic/Latino	13	4.67626		1
Not Hispanic/Latino	255	91.7266		0.95	0.44 - 2.05	0.89
NA	10	3.59712
Alcohol use (drinks per day)
<1	22	7.91367		1
1 to 3	49	17.6259		1.37	0.59 - 3.15	0.46
> 3	36	12.9496		1.33	0.53 - 3.33	0.54
NA	171	61.5108
Tobacco history
Never smoked/quit > 15 years	98	35.2518		0.48	0.32 - 0.73	0.0005
Current smoker/quit <= 15 years	172	61.8705		1
NA	8	2.8777
Prior cancer diagnosis
No	264	94.964		1
Yes	14	5.03597		1.02	0.41 - 2.52	0.97
Neoadjuvant history
No	270	97.1223		1
Yes	8	2.8777		1.37	0.63 - 2.99	0.43
Tumor site
Oral†	171	61.5108		0.67	0.30 - 1.52	0.34
Oropharynx†	33	11.8705		1
Larynx	72	25.8993		0.65	0.27 - 1.53	0.32
Hypopharynx	2	0.719424		1.56	0.20 - 12.3	0.67
T classification				1.17/class	0.97 - 1.40	0.1
1	19	6.83453		1
2	84	30.2158		1.38	0.54 - 3.54	0.5
3	73	26.259		2.3	0.90 - 5.86	0.081
4	102	36.6906		1.83	0.73 - 4.59	0.2
Tumor histologic grade
G1	23	8.27338		1
G2	175	62.9496		2.53	1.21 - 5.29	0.014
G3	71	25.5396		2.08	0.40 - 1.83	0.067
G4	1	0.359712		no deaths
GX/NA	8	2.8777
Tumor margins
Negative	200	71.9424		1
Close	19	6.83453		1.37	0.69 - 2.73	0.37
Positive	23	8.27338		2.09	1.19 - 3.67	0.011
NA	36	12.9496
Perineural invasion
Absent	95	34.1727		1
Present	98	35.2518		1.7	1.09 - 2.66	0.02
NA	85	30.5755
Lymphovascular invasion
Absent	126	45.3237		1
Present	59	21.223		1.41	0.89 - 2.22	0.14
NA	93	33.4532
N classification				1.29/class	1.07 - 1.55	0.0078
0	120	43.1655		1
1	39	14.0288		0.91	0.51 - 1.62	0.75
2	112	40.2878		1.54	1.05 - 2.26	0.029
3	6	2.15827		3.19	1.26 - 8.05	0.014
NA	1	0.359712
TNM stage				1.24/stage	1.01 - 1.51	0.036
I	14	5.03597		1
II	50	17.9856		1.85	0.55 - 6.12	0.32
III	44	15.8273		2.05	0.61 - 6.92	0.25
IV	170	61.1511		2.58	0.81 - 8.18	0.107
Extracapsular spread
None	125	44.964		1
Microscopic	35	12.5899		2.07	1.23 - 3.49	0.0063
Gross	17	6.11511		1.63	0.84 - 3.15	0.15
NA	101	36.3309
Tumor molecular characteristics
Number of exome mutations				1.27/10-fold	0.77 - 2.08	0.35
< 90	87	31.295
90 to 150	103	37.0504
> 150	88	31.6547
p53 mutation
WT	77	27.6978		1
mutant	201	72.3022		1.95	1.15 - 3.30	0.013
Oncogenic Signature
C-class (predominant CNA)	181	65.1079		1
M-class (predominant SNPs, indels)	86	30.9353		0.77	0.51 - 1.16	0.21
NA	11	3.95683
