# Supplementary material for: Intra-tumor Genetic Heterogeneity and Mortality in Head and Neck Cancer: Analysis of Data from The Cancer Genome Atlas
Source: PLoS Med. 2015 Feb 10;12(2):e1001786. doi: 10.1371/journal.pmed.1001786 (PMC4323109; doi:10.1371/journal.pmed.1001786)
Supplement: S3 Table — (XLS) [file pmed.1001786.s004.xls]

## Sheet: Table S3
S3_Table. Multivariate survival analysis of MATH together with significantly associated clinical variables
		95% CI
	HR	low	high	p-value
High MATH	1.6495	1.0654	2.554	0.024841
HPV-positive	0.3146	0.1451	0.682	0.003396
N (per class)	1.2779	1.0534	1.55	0.012867
Tumor grade > 1	2.1141	0.9591	4.66	0.063394
age	1.0316	1.0141	1.049	0.000366
Multivariate survival analysis of MATH, HPV, and clinical characteristics significantly related both to MATH and to outcome after adjusting for HPV status. Based on 269 patients (121 deaths) with complete data on these characteristics. Tumor grade showed evidence of non-proportional hazards (p= 0.056, chi-sq test); proportional hazards analysis stratified by tumor grade provided similar results t…
